# Supplementary material for: RNA Polymerase III Transcriptomes in Human Embryonic Stem Cells and Induced Pluripotent Stem Cells, and Relationships with Pluripotency Transcription Factors
Source: PLoS One. 2014 Jan 20;9(1):e85648. doi: 10.1371/journal.pone.0085648 (PMC3896398; doi:10.1371/journal.pone.0085648)
Supplement: File S1 — Supplemental Tables. 1. Accession numbers of data analyzed in the paper. 2. List of potential Annotated Pol III genes. 3. Pol III bound regions in H1 cells with 1% FDR. 4. TFIIIC bound top 500 regions in H1 cells. 5. H1 specific Pol III bound genes (compared to HFF, HEK, HeLa). 6. Pol III bound regions in ADS cells with 1% FDR. 7. Pol III bound regions in ADSiPS cells with 1% FDR. 8. Novel Pol III bound regions in H1 cells (at 1% FDR). 9. Fraction Intersections between H1 Pol III and TFIIIC regions with chromatin marks and transcription factors. (XLSX) [file pone.0085648.s003.xlsx]

## Sheet: Table of Contents
#Table of Contents
Table S1	Accession numbers of publicly available histone marks ChIPSeq, transcription factor ChIPSeq and small RNASeq data
Table S2	List of potential Annotated Pol III genes
Table S3	Pol III bound regions in H1 cells with 1% FDR
Table S4	TFIIIC bound top 500 regions in H1 cells
Table S5	H1 specific Pol III bound genes (compared to HFF, HEK, HeLa)
Table S6	Pol III bound regions in ADS cells with 1% FDR
Table S7	Pol III bound regions in ADSiPS cells with 1% FDR
Table S8	Novel Pol III bound regions in H1 cells (at 1% FDR)
Table S9	Fraction Intersections between H1 Pol III and TFIIIC regions with chromatin marks and transcription factors

## Sheet: 1)GEO_accessions_of datasets
#GEO accession numbers of publicly available ChIP-seq data used in the paper.
Cell Type	Factor/Mark	Accession#
hESC	OCT4	GSM518373
hESC	NANOG	GSM518374
hESC	CTCF	GSM518375
hESC	cMYC	GSM447585
hESC	KLF4	GSM447584
hESC	TAFII	GSM447588,GSM447586
hESC	Pol II	GSM803366
hESC	TBP	GSM935303
hESC	H2AZ	GSM1003579
hESC	H3K4me3	GSM733657
hESC	H3K4me2	GSM733670
hESC	H3K4me1	GSM733782
hESC	H3K27me3	GSM733748
hESC	H3K27ac	GSM733718
hESC	H3K9me3	GSM1003585
hESC	H3K9ac	GSM733773
hESC	H3K36me3	GSM733725
hESC	H3K79me2	GSM1003547
hESC	H4K20me1	GSM733687
hESC	H1 small RNA	GSM438362
hESC	H9 small RNA	GSM980599
mESC	mESC NANOG	GSM1082342
mESC	OCT4	GSM1082340
mESC	SOX2	GSM1082341
mESC	KLF4	GSM288354
mESC	cMYC	GSM288356
mESC	SUZ12	GSM288360
mESC	ZNF384	wgEncodeEM003351
mESC	ZC3H11A	wgEncodeEM003350

## Sheet: 2)Pol III Annotated genes
#Annotated Pol III genes, from Oler et al., NSMB 2010. Alus and MIRs from UCSC hg 18 repeat masker track were added to this list to perform intersections as mentioned in supplemental methods.
#chr	start	stop	name	score	strand
chr1	7799020	7799060	5S	265	+
chr1	13795720	13795759	5S	256	-
chr1	13822292	13822366	5S	438	-
chr1	15849451	15849493	5S	266	-
chr1	31356128	31356179	5S	354	+
chr1	31623993	31624032	5S	270	-
chr1	36940826	36940868	5S	241	-
chr1	39446020	39446062	5S	239	+
chr1	42728903	42728946	5S	230	+
chr1	44253137	44253180	5S	309	-
chr1	44908645	44908724	5S	435	-
chr1	45728133	45728185	5S	237	-
chr1	51296893	51296935	5S	262	-
chr1	64129120	64129159	5S	242	+
chr1	64927390	64927429	5S	320	-
chr1	66789090	66789133	5S	279	-
chr1	69034637	69034691	5S	261	-
chr1	72415221	72415263	5S	316	-
chr1	78613461	78613540	5S	542	-
chr1	80623680	80623721	5S	277	+
chr1	88798413	88798454	5S	256	-
chr1	92427897	92427967	5S	362	+
chr1	95327322	95327372	5S	349	+
chr1	105775220	105775264	5S	268	+
chr1	109921746	109921820	5S	275	+
chr1	120854761	120854802	5S	233	-
chr1	143646890	143646932	5S	256	+
chr1	144318211	144318273	5S	373	-
chr1	146132613	146132702	5S	647	+
chr1	152140975	152141017	5S	290	+
chr1	152177885	152177927	5S	264	+
chr1	158412232	158412283	5S	242	-
chr1	160575056	160575136	5S	442	+
chr1	163105026	163105066	5S	295	+
chr1	167303125	167303202	5S	470	+
chr1	169949203	169949245	5S	346	-
chr1	172156830	172156908	5S	496	+
chr1	173001041	173001083	5S	317	+
chr1	173929460	173929505	5S	255	+
chr1	175218288	175218332	5S	240	+
chr1	187901929	187902008	5S	465	-
chr1	188013667	188013712	5S	266	-
chr1	191206550	191206591	5S	274	+
chr1	196320253	196320292	5S	312	+
chr1	205426260	205426312	5S	334	+
chr1	205742353	205742395	5S	277	-
chr1	205780708	205780758	5S	374	-
chr1	205799265	205799315	5S	374	-
chr1	205816316	205816366	5S	395	-
chr1	205915301	205915344	5S	309	-
chr1	205948898	205948948	5S	365	-
chr1	206070273	206070399	5S	429	-
chr1	206830497	206830601	5S	316	+
chr1	217902639	217902681	5S	282	+
chr1	222917526	222917582	5S	275	-
chr1	223516235	223516275	5S	255	+
chr1	224722466	224722508	5S	239	-
chr1	226812635	226812756	5S	1125	-
chr1	226814876	226814997	5S	1125	-
chr1	226817117	226817238	5S	1125	-
chr1	226819358	226819479	5S	1125	-
chr1	226821599	226821720	5S	1125	-
chr1	226823814	226823935	5S	1125	-
chr1	229483816	229483897	5S	340	-
chr1	232503614	232503652	5S	266	-
chr1	236047050	236047089	5S	246	+
chr1	236906510	236906560	5S	383	-
chr1	237930785	237930824	5S	240	+
chr1	240185005	240185043	5S	308	+
chr2	2720849	2720891	5S	272	+
chr2	12103323	12103365	5S	289	-
chr2	15588943	15588993	5S	313	+
chr2	20350127	20350169	5S	286	+
chr2	22729076	22729126	5S	326	-
chr2	26648105	26648147	5S	333	-
chr2	27978074	27978116	5S	303	+
chr2	28634419	28634462	5S	250	-
chr2	28760345	28760426	5S	469	+
chr2	33312933	33312975	5S	301	-
chr2	34936222	34936265	5S	264	-
chr2	47267574	47267613	5S	283	+
chr2	48423329	48423371	5S	284	+
chr2	54027054	54027096	5S	318	+
chr2	63850846	63850888	5S	278	+
chr2	69262559	69262639	5S	391	-
chr2	72343102	72343153	5S	351	+
chr2	73707513	73707569	5S	373	-
chr2	73767852	73767908	5S	435	-
chr2	97336034	97336140	5S	231	-
chr2	97435031	97435137	5S	231	+
chr2	100535545	100535584	5S	290	-
chr2	114791744	114791786	5S	298	-
chr2	115302249	115302292	5S	275	+
chr2	116226205	116226262	5S	370	-
chr2	116716785	116716823	5S	293	+
chr2	118365994	118366032	5S	271	+
chr2	122274008	122274051	5S	295	-
chr2	125406961	125407040	5S	417	+
chr2	131300710	131300761	5S	349	-
chr2	137337512	137337556	5S	261	+
chr2	140206700	140206742	5S	295	-
chr2	143154470	143154512	5S	276	-
chr2	148187513	148187593	5S	545	-
chr2	148233570	148233684	5S	243	+
chr2	148941545	148941586	5S	229	+
chr2	159014160	159014208	5S	272	-
chr2	159014506	159014560	5S	272	-
chr2	160158641	160158706	5S	374	-
chr2	160579155	160579197	5S	292	+
chr2	161219500	161219537	5S	247	-
chr2	161974315	161974408	5S	241	+
chr2	163282960	163283003	5S	299	-
chr2	164714909	164714952	5S	241	+
chr2	164714963	164715006	5S	241	+
chr2	183064623	183064663	5S	237	+
chr2	194092281	194092330	5S	236	-
chr2	194916961	194917003	5S	228	+
chr2	195302663	195302705	5S	300	+
chr2	197733668	197733783	5S	271	+
chr2	198489851	198489895	5S	246	-
chr2	199174515	199174557	5S	326	+
chr2	201422010	201422112	5S	510	-
chr2	202502148	202502188	5S	278	+
chr2	209538478	209538525	5S	245	-
chr2	213831081	213831129	5S	245	+
chr2	215280301	215280343	5S	266	-
chr2	217366484	217366568	5S	511	-
chr2	229169170	229169212	5S	318	+
chr2	232395378	232395421	5S	233	+
chr2	234762980	234763022	5S	325	+
chr2	235600338	235600381	5S	265	-
chr3	5041428	5041480	5S	280	+
chr3	12171530	12171571	5S	364	-
chr3	12343310	12343352	5S	319	-
chr3	18164734	18164774	5S	257	+
chr3	19842447	19842489	5S	245	+
chr3	21482512	21482555	5S	251	+
chr3	27533848	27533893	5S	287	+
chr3	28099764	28099806	5S	292	-
chr3	29874240	29874301	5S	358	-
chr3	30047746	30047791	5S	281	-
chr3	41401023	41401073	5S	324	-
chr3	44339164	44339200	5S	237	-
chr3	46474887	46474943	5S	373	-
chr3	46668777	46668819	5S	234	+
chr3	48764988	48765029	5S	244	+
chr3	49423640	49423681	5S	297	-
chr3	49425189	49425255	5S	300	+
chr3	50536996	50537038	5S	279	+
chr3	50770942	50770983	5S	321	+
chr3	61593245	61593287	5S	312	-
chr3	69014808	69014886	5S	413	+
chr3	72877637	72877677	5S	308	+
chr3	79919572	79919657	5S	336	+
chr3	89846278	89846379	5S	267	+
chr3	95720647	95720689	5S	326	-
chr3	101621701	101621755	5S	326	-
chr3	108038802	108038848	5S	274	-
chr3	115651281	115651333	5S	235	-
chr3	122943003	122943045	5S	318	+
chr3	123292158	123292206	5S	270	+
chr3	126541390	126541432	5S	351	-
chr3	131121748	131121791	5S	256	+
chr3	134687763	134687796	5S	508	-
chr3	137731951	137732000	5S	370	-
chr3	143582006	143582044	5S	306	-
chr3	146425323	146425366	5S	343	+
chr3	150519145	150519241	5S	344	-
chr3	156576489	156576532	5S	318	-
chr3	157306706	157306745	5S	290	-
chr3	160047060	160047140	5S	534	-
chr3	167709307	167709369	5S	253	-
chr3	170824027	170824069	5S	265	+
chr3	174211944	174211982	5S	273	-
chr3	178512236	178512277	5S	251	-
chr3	180551790	180551832	5S	282	-
chr3	186661681	186661723	5S	300	-
chr3	187323801	187323842	5S	249	-
chr3	187454102	187454183	5S	373	+
chr3	190120641	190120683	5S	325	-
chr3	190748359	190748402	5S	265	-
chr3	193889032	193889083	5S	331	+
chr3	195675604	195675657	5S	339	+
chr3	198569024	198569076	5S	349	-
chr4	4397766	4397808	5S	258	-
chr4	9022026	9022077	5S	301	-
chr4	13335355	13335393	5S	263	+
chr4	21329256	21329292	5S	264	+
chr4	29138385	29138425	5S	267	-
chr4	34530383	34530436	5S	280	-
chr4	38436816	38436908	5S	336	-
chr4	39614794	39614870	5S	355	+
chr4	40228016	40228058	5S	249	-
chr4	67988305	67988364	5S	398	+
chr4	67990360	67990427	5S	386	+
chr4	74856096	74856140	5S	274	-
chr4	77902183	77902265	5S	465	+
chr4	104305526	104305585	5S	302	-
chr4	104885184	104885229	5S	301	+
chr4	123739275	123739326	5S	294	-
chr4	124298220	124298271	5S	368	-
chr4	126891028	126891086	5S	261	+
chr4	147587787	147587837	5S	316	-
chr4	148885945	148886018	5S	434	-
chr4	151542827	151542869	5S	270	-
chr4	151913524	151913566	5S	263	+
chr4	152108131	152108147	5S	516	-
chr4	152111307	152111380	5S	516	-
chr4	153112626	153112645	5S	520	-
chr4	157586414	157586456	5S	228	-
chr4	159153720	159153760	5S	246	+
chr5	6400719	6400754	5S	254	-
chr5	6711790	6711850	5S	428	-
chr5	7034947	7034989	5S	249	-
chr5	7035037	7035079	5S	262	-
chr5	7035182	7035224	5S	262	-
chr5	14956460	14956502	5S	271	-
chr5	25529103	25529133	5S	229	-
chr5	33170657	33170707	5S	270	-
chr5	34906594	34906638	5S	234	-
chr5	35798883	35798925	5S	247	-
chr5	38110683	38110726	5S	260	+
chr5	39433386	39433463	5S	406	+
chr5	44673782	44673833	5S	358	+
chr5	51218278	51218352	5S	374	+
chr5	55478349	55478430	5S	475	-
chr5	55974987	55975084	5S	280	+
chr5	62146103	62146145	5S	248	-
chr5	64050461	64050501	5S	283	-
chr5	65508168	65508211	5S	276	-
chr5	70824585	70824669	5S	322	-
chr5	80779243	80779285	5S	331	-
chr5	81093791	81093834	5S	307	-
chr5	84177785	84177826	5S	280	+
chr5	86294719	86294761	5S	333	-
chr5	86295141	86295184	5S	333	-
chr5	87549837	87549879	5S	252	-
chr5	91232565	91232607	5S	304	-
chr5	97352182	97352235	5S	307	-
chr5	97654315	97654366	5S	262	+
chr5	99657358	99657401	5S	287	+
chr5	113762891	113762927	5S	229	-
chr5	114508559	114508598	5S	252	+
chr5	116181682	116181725	5S	356	+
chr5	118140824	118140873	5S	240	+
chr5	118436093	118436125	5S	245	+
chr5	132104533	132104575	5S	286	+
chr5	137497091	137497133	5S	311	+
chr5	137584090	137584132	5S	337	-
chr5	139866964	139867014	5S	304	+
chr5	141480031	141480072	5S	286	+
chr5	146780682	146780730	5S	350	-
chr5	148410458	148410497	5S	293	+
chr5	148833214	148833255	5S	328	+
chr5	149307244	149307335	5S	368	-
chr5	150286691	150286742	5S	376	+
chr5	151498160	151498203	5S	310	-
chr5	153695455	153695497	5S	274	+
chr5	157392811	157392859	5S	294	-
chr5	162239553	162239579	5S	228	-
chr5	162844790	162844831	5S	321	-
chr5	166165083	166165135	5S	290	+
chr5	167599166	167599229	5S	355	-
chr5	172575866	172575916	5S	396	-
chr6	4381499	4381540	5S	247	-
chr6	5775712	5775754	5S	317	-
chr6	7721201	7721238	5S	257	+
chr6	12498260	12498309	5S	278	+
chr6	14096974	14097014	5S	288	+
chr6	14512491	14512533	5S	320	-
chr6	15630441	15630510	5S	301	-
chr6	27848087	27848129	5S	347	-
chr6	28232018	28232056	5S	256	-
chr6	37420699	37420737	5S	305	-
chr6	42000146	42000188	5S	271	-
chr6	42663520	42663562	5S	314	+
chr6	42717792	42717842	5S	323	-
chr6	45053258	45053334	5S	388	+
chr6	47182831	47182870	5S	266	-
chr6	52905730	52905771	5S	312	-
chr6	69749975	69750019	5S	273	+
chr6	76197119	76197228	5S	241	-
chr6	88405686	88405731	5S	266	-
chr6	91017766	91017808	5S	301	-
chr6	91426691	91426730	5S	260	+
chr6	94831343	94831385	5S	305	-
chr6	105097838	105097882	5S	303	+
chr6	110116740	110116784	5S	225	-
chr6	115379905	115379956	5S	364	-
chr6	116497453	116497529	5S	239	-
chr6	118455708	118455748	5S	292	-
chr6	119146692	119146727	5S	273	+
chr6	126428644	126428686	5S	261	-
chr6	132442990	132443040	5S	355	-
chr6	135638652	135638694	5S	285	-
chr6	137668838	137668880	5S	318	+
chr6	138739745	138739787	5S	309	+
chr6	140521444	140521524	5S	471	-
chr6	153098627	153098665	5S	249	-
chr6	162393055	162393098	5S	345	-
chr6	163826214	163826255	5S	230	-
chr6	170551330	170551443	5S	258	+
chr7	91881433	91881475	5S	269	+
chr7	5137354	5137396	5S	276	-
chr7	5840932	5840974	5S	262	+
chr7	11960872	11960914	5S	301	+
chr7	14582265	14582307	5S	266	-
chr7	23004203	23004245	5S	307	-
chr7	25616436	25616478	5S	262	+
chr7	26060007	26060049	5S	279	+
chr7	36416966	36417008	5S	331	-
chr7	40268369	40268416	5S	241	+
chr7	44131917	44131996	5S	461	-
chr7	46086675	46086715	5S	292	+
chr7	55078289	55078328	5S	298	-
chr7	66318869	66318914	5S	283	-
chr7	71700479	71700524	5S	283	+
chr7	89244135	89244175	5S	253	+
chr7	96178665	96178718	5S	284	-
chr7	98701391	98701433	5S	291	-
chr7	99050127	99050170	5S	299	-
chr7	106209297	106209390	5S	460	-
chr7	106313353	106313405	5S	303	-
chr7	107714372	107714413	5S	260	-
chr7	120324515	120324590	5S	379	-
chr7	122191108	122191158	5S	356	-
chr7	125710387	125710429	5S	253	+
chr7	125946943	125946985	5S	326	+
chr7	127862229	127862270	5S	274	+
chr7	131575103	131575145	5S	275	-
chr7	133323214	133323296	5S	240	+
chr7	140133195	140133246	5S	386	+
chr7	140753811	140753853	5S	347	+
chr7	147177908	147177987	5S	393	+
chr7	149442761	149442800	5S	246	+
chr7	153314058	153314097	5S	263	-
chr7	157718975	157719019	5S	226	-
chr8	4026164	4026205	5S	298	+
chr8	4956729	4956767	5S	293	+
chr8	8726338	8726407	5S	414	+
chr8	11982326	11982377	5S	301	-
chr8	12235536	12235587	5S	301	-
chr8	13437908	13437988	5S	563	+
chr8	13623869	13623915	5S	291	+
chr8	32130634	32130677	5S	246	+
chr8	39232811	39232851	5S	284	+
chr8	43098766	43098816	5S	279	-
chr8	43178999	43179113	5S	225	+
chr8	49391801	49391881	5S	262	+
chr8	50243003	50243051	5S	266	-
chr8	53165768	53165810	5S	274	-
chr8	57364441	57364482	5S	298	-
chr8	61318715	61318757	5S	345	+
chr8	63214104	63214156	5S	332	-
chr8	66672913	66672955	5S	313	-
chr8	71991263	71991309	5S	274	+
chr8	72148973	72149014	5S	236	-
chr8	77068680	77068731	5S	267	-
chr8	77982253	77982307	5S	307	+
chr8	84836337	84836379	5S	241	+
chr8	87197988	87198034	5S	352	-
chr8	94778789	94778864	5S	367	+
chr8	97247772	97247863	5S	263	+
chr8	97927139	97927181	5S	264	-
chr8	101055511	101055570	5S	364	+
chr8	103602587	103602638	5S	376	-
chr8	106276056	106276097	5S	242	-
chr8	109606023	109606103	5S	409	-
chr8	112059856	112059896	5S	238	-
chr8	113415515	113415555	5S	247	-
chr8	114094859	114094903	5S	250	-
chr8	118021472	118021517	5S	318	-
chr8	121455308	121455350	5S	282	-
chr8	122256324	122256366	5S	258	-
chr8	124027254	124027296	5S	293	+
chr8	124301880	124301931	5S	350	+
chr8	133835701	133835743	5S	301	+
chr8	138541380	138541456	5S	245	+
chr9	391793	391835	5S	264	+
chr9	7061820	7061862	5S	318	+
chr9	8730132	8730176	5S	268	+
chr9	22098404	22098440	5S	291	-
chr9	29032223	29032265	5S	297	+
chr9	37411880	37411963	5S	425	-
chr9	67898743	67898863	5S	706	+
chr9	71025004	71025046	5S	315	-
chr9	75235041	75235082	5S	322	-
chr9	75555666	75555706	5S	273	-
chr9	80693596	80693646	5S	361	-
chr9	83690231	83690310	5S	425	+
chr9	84887965	84888004	5S	252	+
chr9	85808236	85808275	5S	251	+
chr9	87272175	87272225	5S	323	-
chr9	89796276	89796317	5S	308	+
chr9	96944549	96944644	5S	434	-
chr9	105491590	105491676	5S	474	-
chr9	106679535	106679588	5S	263	-
chr9	109720995	109721080	5S	264	-
chr9	110438418	110438499	5S	551	+
chr9	111818318	111818360	5S	290	+
chr9	122907231	122907312	5S	335	+
chr9	123292437	123292479	5S	304	+
chr9	129643249	129643317	5S	404	-
chr9	133054446	133054485	5S	250	-
chr9	135929994	135930056	5S	239	+
chrX	1379146	1379257	5S	525	-
chrX	9331976	9332053	5S	338	+
chrX	9332223	9332328	5S	302	+
chrX	9333154	9333204	5S	321	+
chrX	9334198	9334278	5S	333	+
chrX	9335130	9335180	5S	288	+
chrX	9336060	9336176	5S	315	+
chrX	9336992	9337108	5S	305	+
chrX	9337923	9338029	5S	329	+
chrX	9338967	9339047	5S	333	+
chrX	9339899	9340015	5S	328	+
chrX	9340945	9341024	5S	260	+
chrX	9341989	9342069	5S	333	+
chrX	13169644	13169681	5S	249	-
chrX	17558278	17558320	5S	278	+
chrX	17751726	17751768	5S	269	+
chrX	23375754	23375805	5S	426	+
chrX	27636440	27636526	5S	446	+
chrX	37797772	37797814	5S	293	+
chrX	44449596	44449647	5S	358	-
chrX	47967830	47967873	5S	363	+
chrX	47979731	47979831	5S	517	-
chrX	48378205	48378247	5S	288	+
chrX	50562415	50562473	5S	351	-
chrX	53789779	53789828	5S	298	-
chrX	55304764	55304805	5S	283	-
chrX	57805785	57805835	5S	347	-
chrX	63277674	63277716	5S	287	+
chrX	70571539	70571580	5S	243	+
chrX	73492731	73492769	5S	230	-
chrX	76979352	76979390	5S	290	+
chrX	80536563	80536605	5S	310	-
chrX	96290251	96290329	5S	425	+
chrX	98039742	98039779	5S	247	-
chrX	101444874	101444913	5S	290	+
chrX	101525395	101525434	5S	286	-
chrX	102270002	102270037	5S	244	+
chrX	105070795	105070836	5S	285	-
chrX	106722205	106722244	5S	247	+
chrX	106849206	106849248	5S	341	+
chrX	113263771	113263821	5S	364	-
chrX	116018877	116018918	5S	272	-
chrX	122215722	122215765	5S	235	+
chrX	123025012	123025055	5S	299	-
chrX	123512723	123512762	5S	251	-
chrX	128561412	128561454	5S	287	-
chrX	128723959	128724001	5S	341	-
chrY	1379146	1379257	5S	525	-
chrY	21092144	21092192	5S	250	+
chr10	4166714	4166756	5S	272	-
chr10	5982286	5982328	5S	313	-
chr10	10405952	10405993	5S	300	-
chr10	10406008	10406049	5S	237	-
chr10	18947903	18947954	5S	338	+
chr10	21494531	21494570	5S	298	+
chr10	22187504	22187562	5S	257	-
chr10	24197025	24197073	5S	399	+
chr10	31143819	31143861	5S	263	-
chr10	31868330	31868379	5S	321	+
chr10	45671773	45671876	5S	254	+
chr10	46162034	46162149	5S	270	+
chr10	46642347	46642462	5S	244	+
chr10	47826900	47827015	5S	245	-
chr10	48551795	48551910	5S	268	+
chr10	48918482	48918597	5S	244	+
chr10	50925398	50925501	5S	254	+
chr10	51409430	51409545	5S	270	-
chr10	55324123	55324168	5S	340	-
chr10	55604997	55605039	5S	256	+
chr10	61349160	61349239	5S	350	+
chr10	61947187	61947228	5S	264	+
chr10	66242208	66242250	5S	229	-
chr10	75136260	75136379	5S	258	+
chr10	91963213	91963255	5S	286	+
chr10	92435878	92435920	5S	303	-
chr10	95942609	95942659	5S	310	+
chr10	109095504	109095539	5S	252	+
chr10	120040203	120040244	5S	327	-
chr10	123566298	123566340	5S	226	+
chr10	124707089	124707131	5S	281	+
chr10	127301170	127301225	5S	365	-
chr10	128253372	128253441	5S	322	+
chr11	8695699	8695742	5S	363	-
chr11	9187354	9187397	5S	276	+
chr11	10881002	10881044	5S	336	-
chr11	27085854	27085932	5S	427	-
chr11	29009834	29009873	5S	277	+
chr11	31578011	31578061	5S	362	-
chr11	32142307	32142348	5S	325	+
chr11	33242497	33242557	5S	377	-
chr11	38741758	38741799	5S	229	+
chr11	48455999	48456074	5S	356	+
chr11	49404287	49404337	5S	323	-
chr11	49913875	49913951	5S	297	-
chr11	51327003	51327078	5S	324	-
chr11	57343700	57343744	5S	338	-
chr11	64030536	64030590	5S	292	-
chr11	71233902	71233953	5S	301	-
chr11	86156182	86156223	5S	269	-
chr11	87504385	87504462	5S	341	+
chr11	88647164	88647214	5S	318	+
chr11	98725096	98725138	5S	272	+
chr11	101433794	101433856	5S	365	+
chr11	101433858	101433938	5S	404	+
chr11	101775506	101775561	5S	304	+
chr11	104770897	104770939	5S	264	+
chr11	105706913	105706955	5S	243	-
chr11	109527353	109527395	5S	274	-
chr11	112803106	112803149	5S	249	+
chr11	124528406	124528447	5S	288	-
chr11	128109378	128109459	5S	378	+
chr12	9995699	9995745	5S	259	+
chr12	11606071	11606113	5S	269	+
chr12	12382166	12382207	5S	320	-
chr12	13331933	13331980	5S	387	-
chr12	17110984	17111062	5S	420	-
chr12	17111424	17111441	5S	420	-
chr12	20405723	20405783	5S	230	+
chr12	27851982	27852021	5S	304	-
chr12	30548299	30548340	5S	287	+
chr12	30738076	30738150	5S	323	+
chr12	31478601	31478642	5S	291	-
chr12	32556039	32556089	5S	326	+
chr12	34248070	34248123	5S	322	+
chr12	38319407	38319474	5S	390	+
chr12	42369237	42369292	5S	340	+
chr12	43703668	43703718	5S	281	+
chr12	44921031	44921073	5S	291	+
chr12	47358039	47358102	5S	422	+
chr12	48923492	48923542	5S	357	+
chr12	50866033	50866082	5S	252	+
chr12	55550777	55550819	5S	247	+
chr12	61074077	61074118	5S	265	+
chr12	70223168	70223210	5S	244	-
chr12	70415739	70415792	5S	341	-
chr12	70515220	70515262	5S	322	-
chr12	85105111	85105152	5S	228	+
chr12	87306458	87306497	5S	236	-
chr12	89206829	89206871	5S	272	-
chr12	90824816	90824858	5S	280	+
chr12	96358136	96358184	5S	291	-
chr12	97551855	97551897	5S	327	-
chr12	98707667	98707709	5S	250	+
chr12	100448038	100448080	5S	244	+
chr12	104650568	104650610	5S	276	-
chr12	110261713	110261798	5S	474	+
chr12	110652512	110652572	5S	324	+
chr12	113127248	113127290	5S	240	-
chr13	20818154	20818196	5S	327	+
chr13	20939028	20939069	5S	256	+
chr13	27007701	27007743	5S	319	+
chr13	27616749	27616788	5S	272	-
chr13	31272761	31272799	5S	256	+
chr13	36336518	36336593	5S	384	-
chr13	42307803	42307845	5S	270	+
chr13	53263340	53263456	5S	231	-
chr13	62241042	62241120	5S	367	+
chr13	69496214	69496263	5S	318	-
chr13	79553092	79553134	5S	295	-
chr13	85366164	85366204	5S	237	-
chr13	91755223	91755263	5S	293	-
chr13	93420266	93420308	5S	263	+
chr13	97158063	97158105	5S	290	+
chr13	101858937	101858979	5S	283	+
chr13	103997269	103997313	5S	269	+
chr13	104489586	104489629	5S	273	+
chr14	19628128	19628208	5S	515	+
chr14	32620100	32620143	5S	318	-
chr14	48624180	48624222	5S	346	+
chr14	72537920	72537962	5S	242	+
chr14	74889340	74889380	5S	351	-
chr14	75599312	75599354	5S	346	+
chr14	80117252	80117354	5S	225	+
chr14	89058330	89058374	5S	279	-
chr14	89887134	89887197	5S	316	+
chr14	91700590	91700632	5S	302	-
chr14	96364647	96364689	5S	301	+
chr14	99118532	99118574	5S	235	+
chr14	104661125	104661167	5S	312	-
chr15	18726432	18726473	5S	288	+
chr15	21393520	21393571	5S	244	-
chr15	23534748	23534828	5S	500	+
chr15	38411064	38411141	5S	512	-
chr15	42795271	42795314	5S	263	+
chr15	48542869	48542947	5S	445	+
chr15	53737612	53737654	5S	274	-
chr15	55474155	55474234	5S	372	-
chr15	59664837	59664877	5S	252	-
chr15	60764845	60764886	5S	251	+
chr15	61507749	61507788	5S	257	+
chr15	66746252	66746292	5S	259	-
chr15	76478468	76478510	5S	327	+
chr15	77576590	77576629	5S	250	+
chr15	81056242	81056284	5S	293	-
chr15	84482512	84482577	5S	436	-
chr15	88106874	88106975	5S	568	+
chr15	93260025	93260066	5S	233	+
chr15	94152990	94153037	5S	277	+
chr16	11915173	11915212	5S	227	+
chr16	13065741	13065777	5S	248	-
chr16	14836744	14836774	5S	235	-
chr16	15627807	15627882	5S	394	+
chr16	16235560	16235590	5S	229	-
chr16	17165696	17165746	5S	322	-
chr16	18011086	18011128	5S	328	-
chr16	18981981	18982021	5S	261	+
chr16	20957321	20957363	5S	274	-
chr16	29234626	29234671	5S	292	+
chr16	33299631	33299672	5S	276	-
chr16	34225671	34225710	5S	254	+
chr16	34827502	34827607	5S	372	+
chr16	34837641	34837719	5S	327	+
chr16	34837867	34837971	5S	378	+
chr16	34838415	34838518	5S	384	+
chr16	34839211	34839276	5S	260	+
chr16	34839435	34839513	5S	338	+
chr16	34839651	34839755	5S	311	+
chr16	34839931	34840011	5S	228	+
chr16	34840167	34840267	5S	300	+
chr16	34842220	34842293	5S	292	+
chr16	34842443	34842546	5S	294	+
chr16	34842970	34843045	5S	279	+
chr16	34843238	34843308	5S	240	+
chr16	34843732	34843809	5S	367	+
chr16	34843957	34844060	5S	286	+
chr16	34844230	34844310	5S	261	+
chr16	34844729	34844809	5S	383	+
chr16	34845198	34845300	5S	260	+
chr16	34845449	34845552	5S	339	+
chr16	34845700	34845804	5S	333	+
chr16	34845953	34846056	5S	286	+
chr16	34846204	34846308	5S	255	+
chr16	34846803	34846903	5S	237	+
chr16	34847083	34847159	5S	317	+
chr16	47491859	47491901	5S	295	-
chr16	56397044	56397086	5S	271	-
chr16	56758782	56758823	5S	306	-
chr16	58085654	58085696	5S	247	+
chr16	67529229	67529268	5S	256	-
chr16	68094318	68094357	5S	514	+
chr16	68094647	68094714	5S	514	+
chr16	72295488	72295530	5S	332	-
chr16	75336388	75336424	5S	270	-
chr16	78946221	78946263	5S	280	+
chr16	86613415	86613460	5S	315	+
chr17	2038988	2039030	5S	334	+
chr17	3906847	3906917	5S	299	-
chr17	9785880	9785922	5S	250	+
chr17	15626380	15626454	5S	504	+
chr17	26630454	26630496	5S	276	+
chr17	27314985	27315065	5S	521	-
chr17	33406658	33406707	5S	314	+
chr17	35783867	35783935	5S	384	+
chr17	40990803	40990845	5S	329	-
chr17	41373476	41373518	5S	247	+
chr17	41938034	41938076	5S	311	+
chr17	45048432	45048474	5S	281	+
chr17	48334464	48334504	5S	258	+
chr17	50411944	50411986	5S	308	+
chr17	52724201	52724243	5S	333	+
chr17	54159098	54159141	5S	313	-
chr17	54362171	54362213	5S	285	+
chr17	55434854	55434903	5S	318	+
chr17	55812358	55812407	5S	297	+
chr17	59460579	59460616	5S	228	+
chr17	60331145	60331187	5S	329	-
chr17	62065848	62065927	5S	526	+
chr17	62322071	62322149	5S	322	+
chr18	13397509	13397554	5S	262	+
chr18	15043399	15043436	5S	231	-
chr18	18126246	18126288	5S	322	-
chr18	18477459	18477502	5S	225	+
chr18	44513317	44513360	5S	293	-
chr18	45733433	45733471	5S	242	-
chr18	50964793	50964874	5S	368	-
chr18	52611377	52611419	5S	302	+
chr18	55530933	55530974	5S	289	-
chr18	61363139	61363181	5S	297	-
chr18	65490179	65490221	5S	275	+
chr18	68570210	68570265	5S	385	+
chr18	70396056	70396097	5S	319	+
chr18	73704431	73704511	5S	374	-
chr19	12122920	12123002	5S	332	-
chr19	17943834	17943881	5S	320	+
chr19	19679692	19679767	5S	331	+
chr19	36838139	36838207	5S	440	-
chr19	38193772	38193813	5S	288	+
chr19	39199622	39199664	5S	336	-
chr19	39320045	39320087	5S	288	-
chr19	39835288	39835330	5S	308	-
chr19	49017887	49017928	5S	256	+
chr19	52203818	52203859	5S	242	-
chr19	56346016	56346060	5S	311	-
chr19	57312822	57312902	5S	463	+
chr19	58819952	58819996	5S	265	-
chr20	15881519	15881569	5S	289	+
chr20	18644136	18644179	5S	244	-
chr20	22713836	22713878	5S	289	-
chr20	23894334	23894385	5S	299	-
chr20	30416876	30416919	5S	357	-
chr20	31893730	31893778	5S	372	-
chr20	40601441	40601481	5S	298	+
chr20	45935347	45935404	5S	393	+
chr20	48854558	48854600	5S	255	-
chr21	13609883	13609920	5S	231	+
chr21	19348458	19348499	5S	250	+
chr21	25400924	25400965	5S	229	+
chr21	29502257	29502299	5S	256	-
chr21	32778040	32778086	5S	332	-
chr21	35934106	35934147	5S	236	+
chr21	37923251	37923293	5S	289	-
chr21	38116450	38116493	5S	299	+
chr21	40221958	40221999	5S	269	+
chr21	44133958	44134000	5S	260	+
chr22	21799876	21799918	5S	226	-
chr22	23845263	23845312	5S	291	+
chr22	28665677	28665719	5S	263	-
chr22	32146270	32146312	5S	316	-
chr22	35042960	35042999	5S	249	+
chr22	35043013	35043052	5S	265	+
chr22	35043066	35043105	5S	281	+
chr22	37974679	37974777	5S	398	+
chr22	39373593	39373635	5S	277	+
chr22	40860177	40860229	5S	352	-
chr1	226826034	226826155	5S_rRNA	1000	-
chr1	226828276	226828397	5S_rRNA	1000	-
chr1	226830515	226830636	5S_rRNA	1000	-
chr1	226832757	226832878	5S_rRNA	1000	-
chr1	226834998	226835119	5S_rRNA	1000	-
chr1	226837238	226837359	5S_rRNA	1000	-
chr1	226839463	226839584	5S_rRNA	1000	-
chr1	226841704	226841825	5S_rRNA	1000	-
chr1	226843935	226844056	5S_rRNA	1000	-
chr1	226846176	226846297	5S_rRNA	1000	-
chr1	226848407	226848528	5S_rRNA	1000	-
chr3	183023352	183023472	5S_rRNA	1000	-
chr6	4373195	4373315	5S_rRNA	1000	+
chrX	68809047	68809168	5S_rRNA	1000	+
chr1	14537977	14538092	7SK	442	-
chr1	20808856	20809009	7SK	232	+
chr1	40634345	40634394	7SK	256	+
chr1	58033260	58033341	7SK	240	-
chr1	58694009	58694194	7SK	284	+
chr1	62712654	62712719	7SK	225	+
chr1	66617673	66617737	7SK	229	-
chr1	69843210	69843296	7SK	342	+
chr1	70585992	70586114	7SK	294	-
chr1	76813090	76813294	7SK	388	+
chr1	81046786	81047021	7SK	301	-
chr1	81208814	81208931	7SK	318	+
chr1	85941060	85941130	7SK	294	+
chr1	88573150	88573250	7SK	278	-
chr1	90225913	90226087	7SK	494	-
chr1	94630698	94630741	7SK	245	+
chr1	95184056	95184198	7SK	359	-
chr1	98980052	98980128	7SK	425	-
chr1	104540465	104540540	7SK	302	+
chr1	117018575	117018631	7SK	311	+
chr1	143756008	143756186	7SK	284	+
chr1	161376350	161376530	7SK	250	+
chr1	163120505	163120616	7SK	388	-
chr1	163961190	163961292	7SK	233	+
chr1	166207374	166207539	7SK	389	-
chr1	170231409	170231581	7SK	496	+
chr1	175295044	175295109	7SK	248	+
chr1	177966045	177966147	7SK	259	-
chr1	181739344	181739491	7SK	413	-
chr1	183334183	183334319	7SK	399	+
chr1	197192973	197193097	7SK	284	+
chr1	222361727	222361860	7SK	401	-
chr1	225083571	225083711	7SK	239	-
chr1	244145914	244145977	7SK	266	-
chr2	8404375	8404494	7SK	273	-
chr2	27731266	27731498	7SK	485	-
chr2	31969525	31969643	7SK	286	-
chr2	35503569	35503628	7SK	256	-
chr2	35504166	35504299	7SK	256	-
chr2	43852820	43852989	7SK	437	-
chr2	50993295	50993368	7SK	261	-
chr2	53818819	53819003	7SK	391	+
chr2	58180162	58180320	7SK	299	+
chr2	61282248	61282407	7SK	292	+
chr2	65405189	65405351	7SK	392	-
chr2	75093157	75093281	7SK	273	-
chr2	112478371	112478578	7SK	317	+
chr2	116080554	116080617	7SK	246	-
chr2	132882977	132883074	7SK	275	+
chr2	133533988	133534079	7SK	376	-
chr2	136864370	136864557	7SK	509	+
chr2	138920266	138920354	7SK	248	-
chr2	144713466	144713646	7SK	260	+
chr2	145326447	145326545	7SK	272	+
chr2	158970746	158970878	7SK	362	+
chr2	161421524	161421646	7SK	250	+
chr2	163192460	163192520	7SK	288	+
chr2	167495007	167495123	7SK	252	+
chr2	173413195	173413367	7SK	250	-
chr2	176590925	176590960	7SK	227	-
chr2	177978293	177978366	7SK	256	-
chr2	179196325	179196455	7SK	298	+
chr2	181505926	181506020	7SK	236	+
chr2	190143840	190143929	7SK	372	+
chr2	191126310	191126450	7SK	338	-
chr2	195688882	195688955	7SK	238	-
chr2	201315816	201315932	7SK	236	+
chr2	205786455	205786550	7SK	328	+
chr2	214952715	214952761	7SK	239	+
chr2	217824523	217824701	7SK	338	+
chr2	224794389	224794486	7SK	286	+
chr2	237600850	237601024	7SK	296	-
chr3	9234897	9234982	7SK	244	-
chr3	27940361	27940464	7SK	329	+
chr3	32001981	32002195	7SK	333	-
chr3	42578744	42578829	7SK	228	-
chr3	54780123	54780306	7SK	256	+
chr3	64331525	64331677	7SK	269	-
chr3	69127204	69127271	7SK	288	-
chr3	73391246	73391358	7SK	239	-
chr3	73663319	73663543	7SK	246	+
chr3	85523654	85523724	7SK	236	-
chr3	99235534	99235599	7SK	328	+
chr3	111887578	111887727	7SK	235	+
chr3	119009788	119009853	7SK	293	-
chr3	125993916	125994076	7SK	259	-
chr3	129164219	129164390	7SK	255	-
chr3	144160366	144160524	7SK	319	-
chr3	148419599	148419732	7SK	385	-
chr3	149385651	149385828	7SK	257	-
chr3	153447302	153447379	7SK	255	+
chr3	158621460	158621525	7SK	229	-
chr3	161613211	161613265	7SK	351	+
chr3	167502680	167502749	7SK	245	+
chr3	171459117	171459204	7SK	252	+
chr3	173955431	173955521	7SK	242	+
chr3	175258124	175258240	7SK	393	+
chr3	175832306	175832463	7SK	524	+
chr3	175916643	175916763	7SK	326	-
chr3	181134494	181134596	7SK	259	-
chr3	183168952	183169056	7SK	430	+
chr3	183564991	183565125	7SK	300	+
chr3	186638342	186638458	7SK	332	-
chr3	188664151	188664370	7SK	403	+
chr4	41312731	41312790	7SK	287	+
chr4	42589174	42589316	7SK	438	+
chr4	47376488	47376730	7SK	478	-
chr4	56104426	56104460	7SK	273	+
chr4	65331840	65331911	7SK	279	+
chr4	72331076	72331165	7SK	240	-
chr4	77876426	77876577	7SK	339	+
chr4	79327313	79327448	7SK	312	-
chr4	81776343	81776403	7SK	229	-
chr4	87476538	87476732	7SK	451	-
chr4	99291543	99291753	7SK	277	-
chr4	103873091	103873240	7SK	267	+
chr4	110756406	110756552	7SK	351	-
chr4	113816144	113816243	7SK	248	-
chr4	114765620	114765710	7SK	226	-
chr4	115522023	115522215	7SK	279	+
chr4	126767694	126767795	7SK	344	-
chr4	140383399	140383439	7SK	228	+
chr4	140930603	140930819	7SK	264	-
chr4	142281997	142282135	7SK	271	-
chr4	142282449	142282525	7SK	271	-
chr4	147908769	147908979	7SK	582	-
chr4	171267366	171267443	7SK	244	+
chr4	181387314	181387446	7SK	301	-
chr4	182993108	182993255	7SK	514	-
chr4	183789659	183789835	7SK	393	-
chr5	9646884	9646994	7SK	281	-
chr5	9679033	9679099	7SK	306	+
chr5	20230566	20230695	7SK	331	+
chr5	32926168	32926247	7SK	324	-
chr5	34905369	34905444	7SK	255	-
chr5	57052745	57052852	7SK	312	+
chr5	61478295	61478417	7SK	340	+
chr5	65902189	65902311	7SK	247	+
chr5	75373349	75373449	7SK	284	+
chr5	83017441	83017589	7SK	568	+
chr5	86434315	86434418	7SK	361	-
chr5	86500519	86500704	7SK	412	-
chr5	87985959	87986088	7SK	256	-
chr5	90157819	90157911	7SK	260	-
chr5	91050476	91050684	7SK	270	-
chr5	97810805	97810971	7SK	254	+
chr5	102018682	102018748	7SK	305	-
chr5	109741768	109741972	7SK	372	-
chr5	114737385	114737544	7SK	266	-
chr5	130723397	130723501	7SK	236	-
chr6	13362659	13362792	7SK	331	+
chr6	16127487	16127564	7SK	293	+
chr6	18679296	18679424	7SK	385	+
chr6	20489261	20489466	7SK	388	+
chr6	26467009	26467065	7SK	322	-
chr6	26467247	26467308	7SK	311	+
chr6	28943842	28943881	7SK	300	-
chr6	35345497	35345596	7SK	265	-
chr6	37330122	37330293	7SK	389	+
chr6	38221857	38221968	7SK	340	+
chr6	40861462	40861605	7SK	307	+
chr6	47790986	47791199	7SK	473	+
chr6	58011024	58011245	7SK	402	+
chr6	58615237	58615457	7SK	421	+
chr6	58735615	58735727	7SK	280	+
chr6	62146469	62146581	7SK	280	+
chr6	73321598	73321719	7SK	352	+
chr6	82138885	82138955	7SK	232	-
chr6	87613586	87613689	7SK	295	-
chr6	92997632	92997686	7SK	240	-
chr6	105920200	105920290	7SK	267	-
chr6	113081892	113082057	7SK	274	+
chr6	116040792	116040978	7SK	247	+
chr6	124735225	124735310	7SK	247	+
chr6	129053644	129053782	7SK	257	+
chr6	131968899	131968958	7SK	264	-
chr6	134126866	134127012	7SK	243	-
chr6	136908053	136908269	7SK	403	+
chr6	137940585	137940842	7SK	270	-
chr6	139404717	139404858	7SK	357	-
chr6	142342906	142343008	7SK	238	-
chr6	142725250	142725438	7SK	288	-
chr6	144244575	144244634	7SK	248	+
chr6	152988016	152988251	7SK	414	-
chr7	25296043	25296111	7SK	235	+
chr7	29178008	29178210	7SK	341	-
chr7	29964167	29964266	7SK	227	-
chr7	35295601	35295697	7SK	288	-
chr7	40831852	40831956	7SK	229	+
chr7	45060765	45060898	7SK	368	+
chr7	52517242	52517338	7SK	257	-
chr7	70101155	70101324	7SK	340	-
chr7	85393620	85393741	7SK	306	-
chr7	87163804	87163936	7SK	280	-
chr7	89473133	89473315	7SK	388	-
chr7	89565694	89565825	7SK	256	+
chr7	103010221	103010442	7SK	343	-
chr7	110050294	110050357	7SK	255	-
chr7	114870342	114870430	7SK	275	-
chr7	115082022	115082115	7SK	264	+
chr7	126600975	126601151	7SK	417	+
chr7	134275887	134276065	7SK	227	+
chr7	134811512	134811622	7SK	246	-
chr7	136950421	136950562	7SK	298	+
chr7	143530569	143530614	7SK	246	+
chr7	143608182	143608226	7SK	239	-
chr7	143676432	143676477	7SK	235	-
chr8	5928542	5928742	7SK	231	-
chr8	13490768	13490859	7SK	283	-
chr8	16210296	16210514	7SK	311	-
chr8	16816836	16816959	7SK	315	-
chr8	17240696	17240766	7SK	287	+
chr8	17975374	17975595	7SK	400	+
chr8	30105320	30105427	7SK	275	-
chr8	66105367	66105554	7SK	321	+
chr8	68556479	68556713	7SK	303	-
chr8	77117980	77118118	7SK	267	-
chr8	92299405	92299478	7SK	259	+
chr8	100013265	100013429	7SK	330	-
chr8	104245137	104245217	7SK	356	+
chr8	113563495	113563591	7SK	318	+
chr8	116216027	116216145	7SK	248	-
chr8	117192727	117192856	7SK	331	-
chr8	121800953	121801050	7SK	273	+
chr8	124670191	124670396	7SK	381	+
chr8	127905609	127905690	7SK	259	-
chr8	130217543	130217622	7SK	312	-
chr8	132942026	132942143	7SK	267	-
chr8	135916751	135916915	7SK	231	-
chr9	428123	428206	7SK	303	+
chr9	428395	428470	7SK	303	+
chr9	10314525	10314623	7SK	325	+
chr9	16121692	16121773	7SK	228	+
chr9	18622039	18622148	7SK	253	-
chr9	18963597	18963765	7SK	261	+
chr9	30986532	30986658	7SK	324	+
chr9	34957103	34957171	7SK	225	+
chr9	35185830	35185888	7SK	256	-
chr9	39270429	39270561	7SK	281	-
chr9	39799679	39799811	7SK	242	-
chr9	40616751	40616882	7SK	288	-
chr9	43632790	43632921	7SK	288	+
chr9	75953881	75954012	7SK	225	+
chr9	76349473	76349585	7SK	245	-
chr9	84736896	84737031	7SK	333	-
chr9	85005735	85005954	7SK	420	-
chr9	99761945	99761996	7SK	304	+
chr9	102761519	102761585	7SK	241	+
chr9	106243919	106244056	7SK	251	-
chr9	111006331	111006428	7SK	248	-
chr9	120588708	120588764	7SK	251	+
chr9	131903887	131904061	7SK	275	-
chrX	10815908	10816098	7SK	332	+
chrX	13760159	13760294	7SK	331	+
chrX	25383492	25383692	7SK	434	-
chrX	25924337	25924468	7SK	251	+
chrX	28158972	28159191	7SK	456	-
chrX	28284589	28284798	7SK	325	+
chrX	31110514	31110654	7SK	294	-
chrX	33313744	33313847	7SK	251	-
chrX	35082331	35082460	7SK	244	+
chrX	42248324	42248428	7SK	234	-
chrX	57171247	57171412	7SK	275	+
chrX	67210635	67210762	7SK	344	-
chrX	81730882	81730975	7SK	317	+
chrX	81736921	81737159	7SK	551	+
chrX	95273512	95273609	7SK	311	+
chrX	95575183	95575284	7SK	328	-
chrX	97935345	97935422	7SK	364	+
chrX	98842025	98842060	7SK	259	-
chrX	98842384	98842489	7SK	259	-
chrX	110589733	110589800	7SK	262	-
chrX	110964131	110964192	7SK	459	-
chrX	110964330	110964517	7SK	459	-
chrX	128773370	128773426	7SK	431	+
chrX	137307291	137307382	7SK	225	+
chrX	147036300	147036365	7SK	363	+
chrX	149638409	149638556	7SK	283	+
chr10	8311499	8311585	7SK	258	-
chr10	8471785	8471892	7SK	239	+
chr10	14845734	14845852	7SK	268	+
chr10	26381319	26381400	7SK	243	+
chr10	30140177	30140342	7SK	376	-
chr10	36862366	36862592	7SK	350	+
chr10	53897212	53897283	7SK	293	+
chr10	56961455	56961496	7SK	230	-
chr10	60246326	60246508	7SK	284	+
chr10	60298945	60299163	7SK	579	+
chr10	62896460	62896534	7SK	302	-
chr10	63809444	63809678	7SK	446	+
chr10	64968593	64968687	7SK	370	+
chr10	65719763	65719812	7SK	248	+
chr10	74116076	74116189	7SK	279	-
chr10	77836383	77836496	7SK	226	+
chr10	89404152	89404254	7SK	248	-
chr10	92064679	92064771	7SK	240	+
chr10	94736152	94736341	7SK	379	+
chr10	103690011	103690194	7SK	341	+
chr10	112506203	112506411	7SK	432	+
chr10	112771284	112771414	7SK	272	-
chr10	123496495	123496655	7SK	285	-
chr11	17293097	17293237	7SK	391	-
chr11	35385278	35385417	7SK	328	+
chr11	35981276	35981365	7SK	231	+
chr11	36785788	36785904	7SK	261	+
chr11	43413276	43413519	7SK	624	-
chr11	44082768	44082851	7SK	287	-
chr11	44101167	44101374	7SK	411	+
chr11	72807868	72807955	7SK	226	+
chr11	76266236	76266408	7SK	260	+
chr11	99148417	99148487	7SK	257	+
chr11	119385031	119385129	7SK	266	-
chr11	119741608	119741802	7SK	398	+
chr11	121133026	121133119	7SK	264	+
chr11	125551524	125551578	7SK	293	-
chr11	125552428	125552526	7SK	293	-
chr11	131636288	131636356	7SK	307	+
chr12	12562067	12562290	7SK	306	+
chr12	14196560	14196602	7SK	251	-
chr12	18025475	18025546	7SK	299	+
chr12	23917003	23917118	7SK	229	-
chr12	24756730	24756864	7SK	381	+
chr12	25983459	25983556	7SK	282	-
chr12	26517519	26517735	7SK	240	+
chr12	28024611	28024716	7SK	287	+
chr12	32254990	32255104	7SK	264	-
chr12	33087754	33087888	7SK	227	+
chr12	39383618	39383722	7SK	267	+
chr12	42120680	42120841	7SK	344	-
chr12	52496251	52496355	7SK	385	+
chr12	66844576	66844700	7SK	242	+
chr12	69690124	69690191	7SK	242	+
chr12	70155974	70156154	7SK	386	-
chr12	98015747	98015916	7SK	331	-
chr12	101344304	101344410	7SK	283	+
chr12	104110952	104111018	7SK	235	+
chr12	104653272	104653332	7SK	225	+
chr12	118553367	118553578	7SK	447	-
chr13	19918711	19918783	7SK	234	-
chr13	26788059	26788107	7SK	266	-
chr13	32407916	32408021	7SK	322	-
chr13	33167713	33167820	7SK	317	-
chr13	35239887	35239995	7SK	277	+
chr13	45722077	45722278	7SK	521	+
chr13	46770696	46770876	7SK	389	-
chr13	56935373	56935542	7SK	260	-
chr13	67484330	67484592	7SK	322	-
chr13	76473983	76474153	7SK	294	+
chr13	105325570	105325774	7SK	240	-
chr13	110258162	110258287	7SK	230	+
chr14	25934917	25934980	7SK	281	-
chr14	29828476	29828547	7SK	241	+
chr14	31589674	31589775	7SK	251	+
chr14	55561911	55561959	7SK	227	+
chr14	66069815	66069884	7SK	325	+
chr14	67835493	67835619	7SK	375	+
chr14	69955715	69955789	7SK	235	-
chr14	82124449	82124611	7SK	242	+
chr14	83379997	83380242	7SK	472	+
chr14	86605263	86605321	7SK	273	-
chr14	87734357	87734459	7SK	265	-
chr14	91523998	91524167	7SK	326	-
chr14	92930222	92930286	7SK	255	+
chr14	95854664	95854785	7SK	347	-
chr14	100023634	100023843	7SK	582	+
chr15	19383537	19383600	7SK	228	-
chr15	37131946	37132012	7SK	248	-
chr15	44000501	44000630	7SK	266	-
chr15	48961789	48961921	7SK	228	+
chr15	50972527	50972632	7SK	269	-
chr15	55686422	55686563	7SK	268	+
chr15	58609564	58609726	7SK	299	-
chr15	59358896	59359068	7SK	464	+
chr15	68473676	68473815	7SK	270	+
chr15	81616859	81616938	7SK	319	-
chr15	84611630	84611861	7SK	256	+
chr15	86554983	86555159	7SK	232	-
chr16	3744271	3744357	7SK	309	-
chr16	13698943	13699010	7SK	242	-
chr16	22602558	22602686	7SK	267	+
chr16	23332478	23332632	7SK	308	-
chr16	48952194	48952385	7SK	257	-
chr16	71730397	71730466	7SK	228	+
chr16	74090102	74090257	7SK	249	+
chr16	74130310	74130465	7SK	249	+
chr16	80783689	80783912	7SK	371	-
chr17	27150565	27150763	7SK	386	+
chr17	31239306	31239365	7SK	2491	+
chr17	37409141	37409198	7SK	254	+
chr17	50203310	50203585	7SK	679	+
chr17	54221296	54221376	7SK	288	-
chr17	58726637	58726789	7SK	402	-
chr17	67760318	67760487	7SK	301	-
chr18	839857	840064	7SK	308	+
chr18	2382601	2382682	7SK	305	-
chr18	28765381	28765525	7SK	307	+
chr18	33444671	33444797	7SK	285	+
chr18	41130589	41130661	7SK	271	+
chr18	43505697	43505810	7SK	264	+
chr18	49867937	49868021	7SK	333	+
chr18	49917987	49918096	7SK	316	-
chr18	61208513	61208597	7SK	225	-
chr19	49379570	49379623	7SK	383	-
chr19	60111095	60111152	7SK	298	-
chr20	15253800	15253966	7SK	239	+
chr20	37281005	37281164	7SK	318	-
chr20	42273759	42273879	7SK	240	+
chr20	51951746	51951882	7SK	228	-
chr20	56642177	56642272	7SK	296	+
chr21	15755069	15755167	7SK	283	+
chr21	26640719	26640816	7SK	276	+
chr21	30594215	30594326	7SK	364	+
chr21	34984215	34984306	7SK	232	-
chr22	25387260	25387380	7SK	227	+
chr22	38822937	38823059	7SK	258	-
chr6	52968376	52968708	7SK_RNA	1000	+
chr1	23464807	23464844	7SLRNA	263	+
chr1	33267900	33268030	7SLRNA	1796	-
chr1	45658393	45658487	7SLRNA	262	+
chr1	86233428	86233514	7SLRNA	309	-
chr1	91633648	91633723	7SLRNA	448	-
chr1	92183887	92183948	7SLRNA	803	-
chr1	167380010	167380094	7SLRNA	413	+
chr1	222467678	222467767	7SLRNA	321	+
chr2	10192799	10192886	7SLRNA	492	+
chr2	47243391	47243477	7SLRNA	411	+
chr2	74311092	74311174	7SLRNA	415	-
chr3	26479650	26479716	7SLRNA	243	+
chr3	32764085	32764163	7SLRNA	342	-
chr3	48837748	48837838	7SLRNA	530	-
chr3	48970781	48970860	7SLRNA	375	+
chr3	182179085	182179166	7SLRNA	384	+
chr3	184551735	184551829	7SLRNA	321	-
chr3	188504193	188504282	7SLRNA	230	-
chr3	193708198	193708270	7SLRNA	342	-
chr4	36420166	36420279	7SLRNA	364	-
chr4	39322066	39322153	7SLRNA	534	+
chr4	114480653	114480758	7SLRNA	291	+
chr4	191052214	191052295	7SLRNA	445	+
chr5	55003087	55003122	7SLRNA	230	-
chr5	81034909	81035036	7SLRNA	233	+
chr5	112232903	112232966	7SLRNA	345	-
chr5	128558112	128558181	7SLRNA	231	-
chr5	149303220	149303375	7SLRNA	1218	-
chr5	149957009	149957065	7SLRNA	868	+
chr6	31464215	31464286	7SLRNA	283	+
chr6	37904900	37904999	7SLRNA	529	+
chr6	43175756	43175813	7SLRNA	252	+
chr6	80838403	80838496	7SLRNA	226	+
chr6	105958784	105958918	7SLRNA	415	-
chr6	110296581	110296668	7SLRNA	460	+
chr7	17212134	17212227	7SLRNA	300	+
chr7	29512357	29512395	7SLRNA	314	+
chr7	97727593	97727649	7SLRNA	268	+
chr7	97728230	97728293	7SLRNA	331	+
chr8	11274913	11274977	7SLRNA	1768	+
chr8	20453159	20453252	7SLRNA	362	-
chr8	25094576	25094668	7SLRNA	521	-
chr8	26585056	26585145	7SLRNA	399	-
chr8	29627880	29627962	7SLRNA	501	+
chr9	39710403	39710678	7SLRNA	1458	+
chr9	43742755	43743030	7SLRNA	1479	-
chr9	46514881	46515180	7SLRNA	1638	+
chr9	67448744	67449044	7SLRNA	1670	-
chr9	67985205	67985292	7SLRNA	484	-
chr9	67985705	67985959	7SLRNA	1190	-
chr9	68076303	68076382	7SLRNA	376	+
chr9	68315325	68315405	7SLRNA	411	+
chr9	105922643	105922744	7SLRNA	254	+
chr9	129402730	129402810	7SLRNA	537	-
chrX	52338717	52338785	7SLRNA	264	-
chrX	70603894	70603981	7SLRNA	518	-
chrX	71335142	71335285	7SLRNA	1022	+
chrX	87878380	87878469	7SLRNA	421	-
chrX	90153754	90153834	7SLRNA	336	+
chrX	122592564	122592724	7SLRNA	359	-
chr10	20249571	20249655	7SLRNA	405	-
chr10	28659320	28659394	7SLRNA	322	+
chr10	46320207	46320308	7SLRNA	537	-
chr10	46802285	46802386	7SLRNA	537	-
chr10	46802536	46802752	7SLRNA	1166	-
chr10	48709957	48710058	7SLRNA	585	-
chr10	66455221	66455458	7SLRNA	348	-
chr10	71551397	71551498	7SLRNA	346	+
chr10	75024993	75025065	7SLRNA	516	-
chr10	88903638	88903739	7SLRNA	518	-
chr10	102343900	102343986	7SLRNA	610	+
chr10	125759140	125759226	7SLRNA	322	+
chr11	17252926	17252950	7SLRNA	993	-
chr11	62291814	62291889	7SLRNA	460	+
chr11	107505772	107505854	7SLRNA	483	+
chr12	19252944	19253060	7SLRNA	277	+
chr12	50701501	50701549	7SLRNA	325	+
chr12	56537851	56538032	7SLRNA	1275	-
chr12	61479800	61480054	7SLRNA	1052	-
chr13	70791748	70791824	7SLRNA	450	+
chr13	84445881	84445959	7SLRNA	251	-
chr13	94655447	94655539	7SLRNA	498	+
chr13	100458645	100458735	7SLRNA	329	+
chr13	112973587	112973666	7SLRNA	383	-
chr14	28393273	28393359	7SLRNA	393	+
chr14	58165659	58165754	7SLRNA	581	-
chr14	63468301	63468392	7SLRNA	460	-
chr14	76425685	76425764	7SLRNA	562	-
chr14	78105922	78105992	7SLRNA	494	-
chr15	38964967	38964979	7SLRNA	300	-
chr15	63888458	63888530	7SLRNA	373	-
chr16	11227779	11227855	7SLRNA	426	+
chr16	25183314	25183428	7SLRNA	265	+
chr16	30619798	30619950	7SLRNA	280	+
chr16	58653340	58653408	7SLRNA	238	-
chr16	83152422	83152576	7SLRNA	562	-
chr16	83610450	83610531	7SLRNA	381	+
chr17	14026189	14026272	7SLRNA	438	+
chr17	15423084	15423156	7SLRNA	424	+
chr17	17022978	17023068	7SLRNA	1649	+
chr17	20596144	20596228	7SLRNA	294	-
chr17	25965293	25965364	7SLRNA	319	+
chr17	26378784	26378855	7SLRNA	308	+
chr17	34128167	34128260	7SLRNA	314	+
chr17	54383847	54383942	7SLRNA	1597	+
chr17	57835193	57835303	7SLRNA	625	+
chr17	60504390	60504470	7SLRNA	433	-
chr18	32521961	32522017	7SLRNA	310	+
chr18	53275819	53275890	7SLRNA	350	+
chr18	63315407	63315508	7SLRNA	295	+
chr19	15310291	15310384	7SLRNA	564	-
chr19	58825295	58825356	7SLRNA	1506	+
chr22	19102695	19102952	7SLRNA	1019	+
chr22	40376352	40376431	7SLRNA	433	-
chr22	40616018	40616109	7SLRNA	359	-
chr22	45340535	45340615	7SLRNA	267	+
chr20	26136821	26136914	hsa-mir-663	480	-
chr5	135444076	135444196	hsa-mir-886	1000	-
chr5	140071044	140071142	HVG-1	1000	+
chr5	140078694	140078782	HVG-2	1000	+
chr5	140085927	140086015	HVG-3	1000	+
chr1	8243191	8243231	HY1	266	-
chr1	10982507	10982589	HY1	433	-
chr1	68108677	68108709	HY1	245	-
chr1	210042981	210043060	HY1	402	+
chr2	32105510	32105566	HY1	424	-
chr2	32105862	32105875	HY1	424	-
chr2	32106121	32106190	HY1	424	-
chr2	38901274	38901312	HY1	280	-
chr2	99175023	99175079	HY1	346	-
chr2	222977883	222977930	HY1	311	+
chr3	9668281	9668347	HY1	442	-
chr3	50956815	50956881	HY1	358	+
chr4	141919645	141919745	HY1	499	-
chr4	178500759	178500813	HY1	337	+
chr5	65908252	65908283	HY1	232	+
chr5	90651042	90651097	HY1	299	-
chr5	154065426	154065479	HY1	702	+
chr6	34819273	34819310	HY1	487	+
chr6	47564761	47564859	HY1	522	+
chr6	144342067	144342115	HY1	351	-
chr6	151740830	151740927	HY1	554	-
chr7	16726627	16726666	HY1	237	+
chr7	39685703	39685732	HY1	233	-
chr7	44462536	44462592	HY1	364	+
chr7	75216939	75216985	HY1	652	-
chr7	75217588	75217660	HY1	652	-
chr7	149631813	149631852	HY1	252	-
chr7	152134096	152134135	HY1	252	+
chr8	81559379	81559473	HY1	503	-
chr9	46031560	46031671	HY1	791	-
chr9	67354341	67354452	HY1	813	+
chr9	130845413	130845477	HY1	522	+
chr9	130846390	130846441	HY1	522	+
chrX	54020078	54020118	HY1	246	+
chr10	18762617	18762677	HY1	391	-
chr10	89312826	89312923	HY1	441	-
chr10	92629874	92629916	HY1	289	-
chr10	97334210	97334263	HY1	278	+
chr10	103702352	103702445	HY1	431	-
chr11	13303999	13304045	HY1	703	-
chr11	62360121	62360178	HY1	271	+
chr11	102756136	102756187	HY1	317	-
chr12	714602	714665	HY1	307	-
chr12	47607989	47608082	HY1	554	-
chr12	94535596	94535690	HY1	582	+
chr13	19291387	19291460	HY1	339	-
chr14	30367711	30367780	HY1	299	+
chr14	57978403	57978462	HY1	676	+
chr16	51842244	51842336	HY1	414	-
chr16	74226300	74226341	HY1	324	+
chr17	55268193	55268233	HY1	257	+
chr19	2116688	2116750	HY1	280	-
chr19	9315510	9315625	HY1	464	+
chr19	51054345	51054394	HY1	322	+
chr19	61541172	61541274	HY1	324	-
chr20	35183356	35183382	HY1	229	-
chr22	23237490	23237541	HY1	258	+
chr22	27825983	27826082	HY1	452	+
chr22	49450334	49450392	HY1	272	-
chr7	148315161	148315273	hY1_RNA	1000	-
chr1	11880303	11880365	HY3	345	+
chr1	17357304	17357363	HY3	374	+
chr1	28621654	28621753	HY3	790	-
chr1	32203645	32203697	HY3	273	+
chr1	32524641	32524696	HY3	359	-
chr1	52103892	52103968	HY3	397	+
chr1	63427632	63427670	HY3	270	-
chr1	63576217	63576259	HY3	480	+
chr1	63576573	63576629	HY3	480	+
chr1	100029805	100029896	HY3	646	+
chr1	102576398	102576456	HY3	372	-
chr1	166393231	166393289	HY3	349	-
chr1	197817364	197817395	HY3	502	+
chr2	55379007	55379057	HY3	332	-
chr2	69837120	69837190	HY3	409	+
chr2	85274264	85274309	HY3	287	+
chr2	132127587	132127626	HY3	299	+
chr2	159558293	159558327	HY3	235	-
chr3	57660428	57660473	HY3	335	+
chr3	57660562	57660613	HY3	330	+
chr3	126730123	126730184	HY3	624	-
chr3	134844572	134844611	HY3	298	-
chr4	101320932	101320984	HY3	623	-
chr4	101321291	101321345	HY3	623	-
chr4	166541305	166541348	HY3	296	-
chr5	64054070	64054104	HY3	234	-
chr5	78754425	78754456	HY3	230	-
chr6	36748648	36748697	HY3	344	+
chr6	71051967	71052002	HY3	237	+
chr6	130936834	130936950	HY3	565	-
chr7	65119414	65119462	HY3	328	-
chr7	65240877	65240927	HY3	237	+
chr7	91669494	91669584	HY3	569	-
chr8	81368230	81368266	HY3	229	-
chr9	36221006	36221063	HY3	300	+
chr9	85360885	85360934	HY3	279	+
chr9	139568659	139568723	HY3	281	-
chrX	95173836	95173867	HY3	252	-
chrX	100204235	100204269	HY3	249	-
chrX	122330879	122330917	HY3	236	-
chrY	2887932	2887990	HY3	265	-
chr10	8213957	8214007	HY3	455	+
chr10	8214318	8214371	HY3	455	+
chr10	119989954	119990023	HY3	387	+
chr11	57034607	57034691	HY3	531	+
chr11	67774045	67774103	HY3	518	+
chr11	67774414	67774455	HY3	518	+
chr11	76921517	76921551	HY3	259	-
chr12	7724509	7724552	HY3	256	-
chr12	49709769	49709811	HY3	273	-
chr12	112047773	112047822	HY3	353	+
chr13	28101930	28102017	HY3	460	+
chr13	41917755	41917798	HY3	331	+
chr13	69913111	69913142	HY3	239	-
chr13	94017055	94017083	HY3	238	-
chr14	18691024	18691063	HY3	318	+
chr14	19024329	19024368	HY3	318	-
chr14	49375871	49375917	HY3	341	-
chr14	50007793	50007844	HY3	365	-
chr14	63219924	63219962	HY3	258	+
chr14	69301560	69301605	HY3	255	+
chr15	19273483	19273522	HY3	318	-
chr16	18928387	18928425	HY3	263	+
chr16	30390119	30390152	HY3	637	+
chr16	57190973	57191029	HY3	435	+
chr17	26124424	26124462	HY3	226	+
chr17	44630545	44630578	HY3	227	+
chr17	71417543	71417629	HY3	325	-
chr18	14472570	14472609	HY3	318	-
chr18	17558077	17558186	HY3	743	+
chr18	42756390	42756433	HY3	286	+
chr20	42558864	42558912	HY3	321	+
chr20	43066105	43066152	HY3	642	+
chr20	43066451	43066507	HY3	642	+
chr21	13966861	13966900	HY3	318	+
chr22	14601959	14601998	HY3	318	-
chr22	49139789	49139842	HY3	500	-
chr22	49140092	49140163	HY3	500	-
chr1	26793019	26793118	hY3_RNA	1000	-
chr1	152024821	152024921	hY3_RNA	1000	-
chr1	173258239	173258339	hY3_RNA	1000	-
chr2	202381649	202381746	hY3_RNA	1000	+
chr4	158908615	158908715	hY3_RNA	1000	-
chr5	78501813	78501913	hY3_RNA	1000	-
chr6	107009396	107009495	hY3_RNA	1000	+
chr7	155671578	155671677	hY3_RNA	1000	-
chr8	101266541	101266642	hY3_RNA	1000	+
chr11	63820084	63820184	hY3_RNA	1000	+
chr12	41134788	41134888	hY3_RNA	1000	+
chr14	20217409	20217508	hY3_RNA	1000	+
chr14	30797565	30797666	hY3_RNA	1000	-
chr14	63384732	63384833	hY3_RNA	1000	-
chr14	99119106	99119207	hY3_RNA	1000	+
chr15	50242239	50242339	hY3_RNA	1000	+
chr17	43911457	43911557	hY3_RNA	1000	+
chr17	45818506	45818606	hY3_RNA	1000	-
chr17	57554462	57554562	hY3_RNA	1000	+
chr19	6523969	6524068	hY3_RNA	1000	-
chr20	16599286	16599387	hY3_RNA	1000	-
chr7	148311779	148311880	hY3_RNA	1000	+
chr1	148530446	148530489	HY4	270	+
chr1	216498972	216499008	HY4	230	+
chr1	222523355	222523409	HY4	511	-
chr1	222523708	222523753	HY4	511	-
chr2	74264145	74264200	HY4	338	+
chr2	128491039	128491083	HY4	363	+
chr2	128491385	128491427	HY4	363	+
chr5	29700172	29700242	HY4	312	-
chr5	55506548	55506597	HY4	373	-
chr5	153963171	153963208	HY4	234	-
chr6	34560980	34561040	HY4	325	-
chr6	80508344	80508386	HY4	235	+
chr6	164513855	164513902	HY4	383	+
chr8	101424015	101424054	HY4	249	-
chr9	138440739	138440816	HY4	318	-
chrX	64822126	64822174	HY4	473	+
chrX	64822466	64822517	HY4	473	+
chr11	8921505	8921590	HY4	325	-
chr11	118574579	118574627	HY4	299	-
chr11	118576215	118576263	HY4	369	-
chr14	55604913	55604992	HY4	365	+
chr14	73627199	73627252	HY4	346	-
chr14	73628253	73628282	HY4	588	-
chr15	48316739	48316789	HY4	384	+
chr17	8313703	8313748	HY4	323	-
chr19	52922588	52922664	HY4	437	-
chr19	52922786	52922818	HY4	437	-
chr2	128272949	128273042	hY4_RNA	1000	-
chr6	33275355	33275447	hY4_RNA	1000	+
chr8	124126137	124126230	hY4_RNA	1000	+
chr9	76652241	76652334	hY4_RNA	1000	+
chr11	116391822	116391915	hY4_RNA	1000	+
chr17	38338392	38338485	hY4_RNA	1000	-
chr7	148291339	148291432	hY4_RNA	1000	+
chr2	185517399	185517437	HY5	243	-
chr3	133771814	133771850	HY5	254	+
chr5	74050563	74050600	HY5	229	+
chr6	37988324	37988361	HY5	276	+
chr6	156288401	156288455	HY5	316	+
chr10	14014805	14014866	HY5	328	+
chr10	94187608	94187675	HY5	430	+
chr12	43867121	43867169	HY5	265	-
chr12	91113925	91114006	HY5	372	+
chr12	96747909	96747947	HY5	234	-
chr17	25243697	25243765	HY5	318	+
chr7	148269512	148269596	hY5_RNA	1000	+
chr17	1899951	1900052	mir-132	1000	-
chr9	126495809	126495898	mir-181b-2	1000	+
chr17	1900314	1900424	mir-212	1000	-
chrX	150877705	150877786	mir-224	1000	-
chr3	189889262	189889348	mir-28	1000	+
chr1	9134313	9134423	mir-34a	1000	-
chr15	86956059	86956169	mir-7-2	1000	+
chr4	8057927	8058008	mir-95	1000	-
chr9	35647749	35648014	RNaseMRP_RNA	1000	-
chr14	19881070	19881410	RNaseP_RNA	1000	-
chr9	136019385	136019507	RNU6atac	1000	+
chr19	53113497	53113619	SNAR-A1	0	+
chr19	55312788	55312909	SNAR-A10	0	-
chr19	55318142	55318263	SNAR-A11	0	-
chr19	53102746	53102868	SNAR-A12	0	+
chr19	53139990	53140112	SNAR-A13	0	+
chr19	55323470	55323591	SNAR-A14	0	-
chr19	53129249	53129371	SNAR-A2	0	+
chr19	53118847	53118968	SNAR-A3	0	+
chr19	55287557	55287678	SNAR-A4	0	-
chr19	55292894	55293015	SNAR-A5	0	-
chr19	55295959	55296080	SNAR-A6	0	-
chr19	55299023	55299144	SNAR-A7	0	-
chr19	55302082	55302203	SNAR-A8	0	-
chr19	55307436	55307557	SNAR-A9	0	-
chr19	55328813	55328933	SNAR-B1	0	-
chr19	55334186	55334306	SNAR-B2	0	-
chr19	53108119	53108239	SNAR-C1	0	+
chr19	53123886	53124006	SNAR-C2	0	+
chr19	53145364	53145483	SNAR-C3	0	+
chr19	53134609	53134729	SNAR-C4	0	+
chr19	53150750	53150870	SNAR-C5	0	+
chr19	55335270	55335389	SNAR-D	0	-
chr19	52025681	52025801	SNAR-E	0	-
chr19	55800031	55800154	SNAR-F	0	+
chr19	54232088	54232216	SNAR-G1	0	+
chr19	54226737	54226856	SNAR-G2	0	-
chr2	78035540	78035660	SNAR-H	0	-
chr3	192078412	192078533	SNAR-I	0	+
chr14	49123047	49123346	SRP_RNA1	1000	+
chr14	49399018	49399317	SRP_RNA2	1000	-
chr14	49390083	49390382	SRP_RNA3	1000	-
chr3	123012443	123012516	tRNA-Ala-GCA	279	-
chr9	111449346	111449381	tRNA-Ala-GCA	274	+
chr14	20275366	20275433	tRNA-Ala-GCA	285	-
chr14	22207821	22207871	tRNA-Ala-GCA	304	+
chr18	22656664	22656701	tRNA-Ala-GCA	229	-
chr6	28708462	28708528	tRNA-Ala-GCG	261	-
chr7	4645341	4645379	tRNA-Ala-GCY	261	-
chr12	29473170	29473238	tRNA-Ala-GCY_(rmsk)	335	+
chr1	64077730	64077766	tRNA-Arg-AGA	254	+
chr2	176874998	176875034	tRNA-Arg-AGA	238	-
chr2	201236390	201236427	tRNA-Arg-AGA	305	-
chr2	217574329	217574366	tRNA-Arg-AGA	301	-
chr3	141092708	141092745	tRNA-Arg-AGA	262	+
chr4	103542628	103542661	tRNA-Arg-AGA	230	+
chr5	25538862	25538899	tRNA-Arg-AGA	261	-
chr5	103040604	103040640	tRNA-Arg-AGA	229	+
chr6	46902541	46902580	tRNA-Arg-AGA	285	+
chr6	131996357	131996393	tRNA-Arg-AGA	264	+
chr8	19236013	19236057	tRNA-Arg-AGA	236	+
chr8	122897052	122897090	tRNA-Arg-AGA	310	+
chr9	81317309	81317346	tRNA-Arg-AGA	283	-
chr9	108497473	108497509	tRNA-Arg-AGA	260	-
chrX	15637023	15637060	tRNA-Arg-AGA	240	-
chrX	139486223	139486273	tRNA-Arg-AGA	237	+
chr10	15713751	15713788	tRNA-Arg-AGA	256	+
chr10	54430406	54430442	tRNA-Arg-AGA	237	-
chr10	98309083	98309122	tRNA-Arg-AGA	245	-
chr11	103729927	103729963	tRNA-Arg-AGA	270	+
chr11	113044527	113044566	tRNA-Arg-AGA	289	+
chr12	23785440	23785479	tRNA-Arg-AGA	261	+
chr12	66048699	66048738	tRNA-Arg-AGA	316	-
chr13	22465921	22465959	tRNA-Arg-AGA	239	-
chr14	82691924	82691962	tRNA-Arg-AGA	294	+
chr14	102267207	102267243	tRNA-Arg-AGA	262	-
chr16	9818577	9818614	tRNA-Arg-AGA	249	+
chr16	73996255	73996292	tRNA-Arg-AGA	231	+
chr19	61818805	61818842	tRNA-Arg-AGA	334	-
chr20	3012519	3012556	tRNA-Arg-AGA	251	+
chr20	53894015	53894052	tRNA-Arg-AGA	272	+
chr21	14449327	14449365	tRNA-Arg-AGA	243	+
chr2	197807792	197807830	tRNA-Arg-AGG	299	+
chr2	241799080	241799129	tRNA-Arg-AGG	276	-
chr3	87835216	87835252	tRNA-Arg-AGG	297	+
chr4	92613578	92613630	tRNA-Arg-AGG	236	+
chr4	107502372	107502408	tRNA-Arg-AGG	249	+
chr5	88950544	88950582	tRNA-Arg-AGG	242	-
chr6	149337562	149337599	tRNA-Arg-AGG	234	+
chr8	126700601	126700639	tRNA-Arg-AGG	300	+
chr9	84363538	84363611	tRNA-Arg-AGG	228	-
chrX	95401058	95401109	tRNA-Arg-AGG	343	-
chr13	19961262	19961312	tRNA-Arg-AGG	257	+
chr16	16675137	16675198	tRNA-Arg-AGG	225	+
chr16	18604167	18604228	tRNA-Arg-AGG	227	-
chr16	76586430	76586493	tRNA-Arg-AGG	250	-
chr12	73928250	73928297	tRNA-Arg-CGA	324	+
chr3	64364769	64364822	tRNA-Arg-CGG	239	-
chr1	73005069	73005121	tRNA-Arg-CGY_	400	+
chr1	173662798	173662849	tRNA-Arg-CGY_	321	-
chr2	142086202	142086264	tRNA-Arg-CGY_	315	+
chr2	149228308	149228354	tRNA-Arg-CGY_	334	-
chr3	125184582	125184628	tRNA-Arg-CGY_	305	-
chr3	126436496	126436549	tRNA-Arg-CGY_	381	-
chr4	61507640	61507691	tRNA-Arg-CGY_	323	+
chr4	191116731	191116778	tRNA-Arg-CGY_	320	-
chr5	15399894	15399946	tRNA-Arg-CGY_	378	+
chr5	63118153	63118220	tRNA-Arg-CGY_	229	-
chr5	80116876	80116920	tRNA-Arg-CGY_	336	-
chr5	104733734	104733780	tRNA-Arg-CGY_	398	+
chr6	26713072	26713145	tRNA-Arg-CGY_	245	+
chr7	10220899	10220944	tRNA-Arg-CGY_	317	+
chr7	22292248	22292300	tRNA-Arg-CGY_	364	+
chr8	43224287	43224339	tRNA-Arg-CGY_	417	-
chr8	117647405	117647451	tRNA-Arg-CGY_	267	+
chr8	132153462	132153504	tRNA-Arg-CGY_	311	+
chr9	19718100	19718143	tRNA-Arg-CGY_	309	-
chr9	67922138	67922185	tRNA-Arg-CGY_	320	+
chr10	73377828	73377880	tRNA-Arg-CGY_	429	+
chr11	11912606	11912656	tRNA-Arg-CGY_	297	-
chr11	15382453	15382501	tRNA-Arg-CGY_	254	-
chr15	24208647	24208700	tRNA-Arg-CGY_	396	+
chr17	11736994	11737047	tRNA-Arg-CGY_	429	-
chr20	28243089	28243136	tRNA-Arg-CGY_	274	-
chr1	142455078	142455154	tRNA-Asn-AAC	547	-
chr1	142481550	142481627	tRNA-Asn-AAC	572	+
chr1	144701947	144702005	tRNA-Asn-AAC	341	-
chr1	145027558	145027608	tRNA-Asn-AAC	293	+
chr1	145998958	145999016	tRNA-Asn-AAC	341	-
chr1	147592893	147592969	tRNA-Asn-AAC	548	-
chr1	150246173	150246241	tRNA-Asn-AAC	317	+
chr6	26711255	26711316	tRNA-Asn-AAC	420	-
chr8	127239848	127239922	tRNA-Asn-AAC	402	+
chr10	43905117	43905170	tRNA-Asn-AAC	231	-
chr10	119621825	119621874	tRNA-Asn-AAC	372	-
chr19	62838312	62838368	tRNA-Asn-AAC	326	-
chr21	29264444	29264483	tRNA-Asn-AAC	234	+
chr1	146614738	146614814	tRNA-Asn-AAC	682	+
chr1	159858088	159858161	tRNA-Asn-AAC	489	+
chr1	32370027	32370094	tRNA-Asp-GAY	335	-
chr1	159655791	159655853	tRNA-Asp-GAY	238	-
chr1	159841211	159841283	tRNA-Asp-GAY	441	+
chr2	42259211	42259267	tRNA-Asp-GAY	230	+
chr2	81821580	81821616	tRNA-Asp-GAY	262	+
chr2	189039810	189039847	tRNA-Asp-GAY	268	-
chr2	197451427	197451464	tRNA-Asp-GAY	238	+
chr2	216771354	216771392	tRNA-Asp-GAY	295	+
chr3	16619698	16619734	tRNA-Asp-GAY	266	-
chr4	140752437	140752474	tRNA-Asp-GAY	295	+
chr6	104438842	104438879	tRNA-Asp-GAY	313	-
chrX	18906255	18906293	tRNA-Asp-GAY	313	-
chrX	120129861	120129910	tRNA-Asp-GAY	238	-
chrY	23730027	23730064	tRNA-Asp-GAY	269	-
chrY	23740872	23740909	tRNA-Asp-GAY	269	-
chrY	23752287	23752322	tRNA-Asp-GAY	257	-
chrY	23777288	23777323	tRNA-Asp-GAY	257	+
chrY	25366672	25366707	tRNA-Asp-GAY	257	-
chrY	25391674	25391709	tRNA-Asp-GAY	257	+
chrY	25403089	25403126	tRNA-Asp-GAY	269	+
chr10	466760	466798	tRNA-Asp-GAY	259	-
chr12	98083031	98083067	tRNA-Asp-GAY	238	-
chr13	86586838	86586875	tRNA-Asp-GAY	250	+
chr15	46875026	46875077	tRNA-Asp-GAY	274	-
chr15	74913917	74913954	tRNA-Asp-GAY	244	-
chr18	5666171	5666207	tRNA-Asp-GAY	254	-
chr19	44643794	44643875	tRNA-Asp-GAY	332	+
chr20	12497516	12497564	tRNA-Asp-GAY	280	+
chr20	29927351	29927388	tRNA-Asp-GAY	278	-
chr1	197123615	197123658	tRNA-Cys-TGY	284	+
chr2	9943875	9943917	tRNA-Cys-TGY	289	-
chr2	45593697	45593736	tRNA-Cys-TGY	247	-
chr2	128804312	128804346	tRNA-Cys-TGY	271	-
chr2	128829506	128829557	tRNA-Cys-TGY	307	-
chr2	166213266	166213309	tRNA-Cys-TGY	307	-
chr2	202560813	202560853	tRNA-Cys-TGY	241	-
chr3	41051150	41051188	tRNA-Cys-TGY	295	-
chr3	99537886	99537920	tRNA-Cys-TGY	232	+
chr3	100285038	100285075	tRNA-Cys-TGY	267	+
chr3	112996555	112996592	tRNA-Cys-TGY	254	+
chr3	129250308	129250345	tRNA-Cys-TGY	268	+
chr3	183849036	183849076	tRNA-Cys-TGY	261	-
chr3	196772197	196772234	tRNA-Cys-TGY	256	+
chr4	47448046	47448084	tRNA-Cys-TGY	303	+
chr4	95363318	95363361	tRNA-Cys-TGY	226	-
chr4	95714804	95714847	tRNA-Cys-TGY	251	-
chr4	104084573	104084616	tRNA-Cys-TGY	258	+
chr4	117101745	117101788	tRNA-Cys-TGY	273	+
chr4	139968561	139968592	tRNA-Cys-TGY	227	+
chr4	141417470	141417519	tRNA-Cys-TGY	326	+
chr4	179223367	179223401	tRNA-Cys-TGY	298	+
chr5	41155777	41155812	tRNA-Cys-TGY	299	-
chr5	113481420	113481466	tRNA-Cys-TGY	240	-
chr5	131544371	131544413	tRNA-Cys-TGY	348	+
chr5	151968786	151968825	tRNA-Cys-TGY	257	+
chr5	171853193	171853230	tRNA-Cys-TGY	265	-
chr6	37230194	37230222	tRNA-Cys-TGY	248	+
chr6	57127431	57127468	tRNA-Cys-TGY	275	-
chr6	143533241	143533283	tRNA-Cys-TGY	272	-
chr6	149390634	149390669	tRNA-Cys-TGY	250	-
chr6	156810196	156810237	tRNA-Cys-TGY	267	-
chr6	164429815	164429848	tRNA-Cys-TGY	265	-
chr7	69071465	69071508	tRNA-Cys-TGY	314	+
chr7	93734924	93734985	tRNA-Cys-TGY	315	-
chr7	129720803	129720847	tRNA-Cys-TGY	321	-
chr7	148636996	148637063	tRNA-Cys-TGY	251	-
chr7	148691230	148691281	tRNA-Cys-TGY	336	-
chr7	148723904	148723956	tRNA-Cys-TGY	234	+
chr7	148726323	148726395	tRNA-Cys-TGY	326	-
chr7	148875813	148875882	tRNA-Cys-TGY	338	+
chr7	148896668	148896742	tRNA-Cys-TGY	364	+
chr7	148917964	148918021	tRNA-Cys-TGY	270	-
chr7	148922454	148922511	tRNA-Cys-TGY	290	-
chr7	148931669	148931742	tRNA-Cys-TGY	437	+
chr7	148956176	148956246	tRNA-Cys-TGY	382	+
chr7	148964016	148964080	tRNA-Cys-TGY	364	-
chr7	148975831	148975874	tRNA-Cys-TGY	266	-
chr7	148993647	148993704	tRNA-Cys-TGY	291	+
chr7	149018350	149018416	tRNA-Cys-TGY	263	-
chr7	149032142	149032183	tRNA-Cys-TGY	232	+
chr8	88677281	88677317	tRNA-Cys-TGY	261	-
chr9	531439	531476	tRNA-Cys-TGY	243	+
chr9	78054443	78054495	tRNA-Cys-TGY	294	+
chr9	95363969	95364007	tRNA-Cys-TGY	286	+
chr9	97109822	97109856	tRNA-Cys-TGY	277	+
chr9	108588063	108588100	tRNA-Cys-TGY	234	-
chr9	122891150	122891187	tRNA-Cys-TGY	234	+
chrX	14637763	14637804	tRNA-Cys-TGY	306	-
chrX	24529902	24529941	tRNA-Cys-TGY	298	-
chrX	146453457	146453495	tRNA-Cys-TGY	262	-
chrY	13343928	13343971	tRNA-Cys-TGY	264	+
chr10	6292983	6293027	tRNA-Cys-TGY	336	-
chr10	15021704	15021746	tRNA-Cys-TGY	248	+
chr10	97242261	97242301	tRNA-Cys-TGY	326	-
chr10	98442469	98442505	tRNA-Cys-TGY	287	+
chr10	112768885	112768919	tRNA-Cys-TGY	271	-
chr10	125654620	125654657	tRNA-Cys-TGY	294	-
chr10	129199517	129199554	tRNA-Cys-TGY	272	+
chr10	134164944	134164984	tRNA-Cys-TGY	266	+
chr11	15223432	15223475	tRNA-Cys-TGY	272	+
chr11	20178384	20178427	tRNA-Cys-TGY	340	-
chr11	46749793	46749828	tRNA-Cys-TGY	236	-
chr11	64610898	64610937	tRNA-Cys-TGY	244	-
chr12	283928	283965	tRNA-Cys-TGY	235	+
chr12	52307002	52307043	tRNA-Cys-TGY	312	-
chr12	68507025	68507094	tRNA-Cys-TGY	333	-
chr12	89221721	89221756	tRNA-Cys-TGY	249	-
chr12	110782397	110782444	tRNA-Cys-TGY	272	-
chr12	113744589	113744627	tRNA-Cys-TGY	295	-
chr13	50779428	50779469	tRNA-Cys-TGY	285	-
chr13	73613232	73613275	tRNA-Cys-TGY	276	+
chr14	40709341	40709378	tRNA-Cys-TGY	230	-
chr14	54953415	54953458	tRNA-Cys-TGY	256	+
chr15	36950654	36950698	tRNA-Cys-TGY	320	+
chr15	53880532	53880575	tRNA-Cys-TGY	273	-
chr15	61802832	61802878	tRNA-Cys-TGY	276	-
chr15	78056708	78056746	tRNA-Cys-TGY	244	+
chr16	20091064	20091114	tRNA-Cys-TGY	240	-
chr16	57516465	57516511	tRNA-Cys-TGY	305	+
chr16	73577310	73577353	tRNA-Cys-TGY	299	-
chr17	16832150	16832185	tRNA-Cys-TGY	273	-
chr17	60653692	60653726	tRNA-Cys-TGY	272	-
chr17	61871694	61871731	tRNA-Cys-TGY	292	-
chr19	18547869	18547934	tRNA-Cys-TGY	249	-
chr19	41229839	41229884	tRNA-Cys-TGY	284	-
chr19	62595832	62595868	tRNA-Cys-TGY	255	-
chr20	8541445	8541480	tRNA-Cys-TGY	260	-
chr20	62146187	62146221	tRNA-Cys-TGY	226	+
chr21	17145066	17145110	tRNA-Cys-TGY	259	-
chr21	20030307	20030343	tRNA-Cys-TGY	238	+
chr1	7912925	7912995	tRNA-derived_pseudogene	588	-
chr1	16746746	16746819	tRNA-derived_pseudogene	588	-
chr1	16752543	16752615	tRNA-derived_pseudogene	588	+
chr1	16924647	16924720	tRNA-derived_pseudogene	588	+
chr1	17053486	17053558	tRNA-derived_pseudogene	588	-
chr1	17059279	17059352	tRNA-derived_pseudogene	588	+
chr1	21613300	21613372	tRNA-derived_pseudogene	588	+
chr1	39742781	39742854	tRNA-derived_pseudogene	588	+
chr1	65590666	65590729	tRNA-derived_pseudogene	588	-
chr1	144652935	144653006	tRNA-derived_pseudogene	588	+
chr1	144662352	144662423	tRNA-derived_pseudogene	588	+
chr1	144804014	144804084	tRNA-derived_pseudogene	588	-
chr1	145016801	145016873	tRNA-derived_pseudogene	588	+
chr1	145949914	145949985	tRNA-derived_pseudogene	588	+
chr1	145959337	145959408	tRNA-derived_pseudogene	588	+
chr1	146183361	146183433	tRNA-derived_pseudogene	588	-
chr1	146214297	146214368	tRNA-derived_pseudogene	588	-
chr1	146247653	146247725	tRNA-derived_pseudogene	588	-
chr1	146256109	146256178	tRNA-derived_pseudogene	588	-
chr1	146257471	146257542	tRNA-derived_pseudogene	588	+
chr1	146292312	146292384	tRNA-derived_pseudogene	588	+
chr1	146317683	146317757	tRNA-derived_pseudogene	588	-
chr1	147345987	147346059	tRNA-derived_pseudogene	588	+
chr1	147414548	147414619	tRNA-derived_pseudogene	588	-
chr1	147428251	147428323	tRNA-derived_pseudogene	588	-
chr1	147436921	147436993	tRNA-derived_pseudogene	588	+
chr1	147440534	147440605	tRNA-derived_pseudogene	588	+
chr1	147478571	147478645	tRNA-derived_pseudogene	588	-
chr1	147545408	147545481	tRNA-derived_pseudogene	588	-
chr1	147553982	147554054	tRNA-derived_pseudogene	588	-
chr1	147939528	147939600	tRNA-derived_pseudogene	588	-
chr1	147994894	147994965	tRNA-derived_pseudogene	588	-
chr1	159657284	159657357	tRNA-derived_pseudogene	588	+
chr1	159759558	159759630	tRNA-derived_pseudogene	588	+
chr1	163832773	163832846	tRNA-derived_pseudogene	588	+
chr1	205244776	205244853	tRNA-derived_pseudogene	588	-
chr2	11609277	11609349	tRNA-derived_pseudogene	588	+
chr2	71126995	71127068	tRNA-derived_pseudogene	588	-
chr2	77749100	77749171	tRNA-derived_pseudogene	588	+
chr2	84939386	84939459	tRNA-derived_pseudogene	588	+
chr2	87193083	87193155	tRNA-derived_pseudogene	588	+
chr2	95580920	95580992	tRNA-derived_pseudogene	588	-
chr2	150927522	150927595	tRNA-derived_pseudogene	588	+
chr2	159446416	159446488	tRNA-derived_pseudogene	588	-
chr2	203937375	203937446	tRNA-derived_pseudogene	588	-
chr2	205927199	205927270	tRNA-derived_pseudogene	588	+
chr2	223894558	223894631	tRNA-derived_pseudogene	588	-
chr2	225507066	225507128	tRNA-derived_pseudogene	588	+
chr3	15227976	15228052	tRNA-derived_pseudogene	588	+
chr3	17716395	17716468	tRNA-derived_pseudogene	588	-
chr3	105362213	105362285	tRNA-derived_pseudogene	588	-
chr3	180294384	180294489	tRNA-derived_pseudogene	588	+
chr3	190784728	190784796	tRNA-derived_pseudogene	588	-
chr4	140298492	140298559	tRNA-derived_pseudogene	588	+
chr5	167749221	167749290	tRNA-derived_pseudogene	588	-
chr5	180524169	180524251	tRNA-derived_pseudogene	588	-
chr6	18161595	18161654	tRNA-derived_pseudogene	588	+
chr6	26660684	26660756	tRNA-derived_pseudogene	588	-
chr6	26806262	26806319	tRNA-derived_pseudogene	588	+
chr6	26821879	26821949	tRNA-derived_pseudogene	588	+
chr6	26860608	26860682	tRNA-derived_pseudogene	588	+
chr6	26896134	26896204	tRNA-derived_pseudogene	588	-
chr6	27336688	27336763	tRNA-derived_pseudogene	588	+
chr6	27359842	27359916	tRNA-derived_pseudogene	588	+
chr6	27369649	27369723	tRNA-derived_pseudogene	588	+
chr6	28556481	28556554	tRNA-derived_pseudogene	588	+
chr6	28709837	28709909	tRNA-derived_pseudogene	588	-
chr6	28768965	28769039	tRNA-derived_pseudogene	588	-
chr6	28802833	28802906	tRNA-derived_pseudogene	588	-
chr6	28854522	28854594	tRNA-derived_pseudogene	588	-
chr6	28903168	28903240	tRNA-derived_pseudogene	588	-
chr6	58264408	58264478	tRNA-derived_pseudogene	588	-
chr6	58279891	58279948	tRNA-derived_pseudogene	588	-
chr6	79724728	79724801	tRNA-derived_pseudogene	588	-
chr6	152271965	152272038	tRNA-derived_pseudogene	588	+
chr6	158744635	158744708	tRNA-derived_pseudogene	588	-
chr6	163130003	163130072	tRNA-derived_pseudogene	588	-
chr7	55658992	55659063	tRNA-derived_pseudogene	588	+
chr7	66501981	66502053	tRNA-derived_pseudogene	588	-
chr7	67200680	67200748	tRNA-derived_pseudogene	588	-
chr7	96608823	96608893	tRNA-derived_pseudogene	588	-
chr7	132833038	132833106	tRNA-derived_pseudogene	588	-
chr7	148684677	148684753	tRNA-derived_pseudogene	588	-
chr7	148734087	148734159	tRNA-derived_pseudogene	588	-
chr7	148927295	148927367	tRNA-derived_pseudogene	588	+
chr7	148966446	148966513	tRNA-derived_pseudogene	588	-
chr8	6913532	6913604	tRNA-derived_pseudogene	588	-
chr8	9976732	9976803	tRNA-derived_pseudogene	588	-
chr8	11808209	11808280	tRNA-derived_pseudogene	588	+
chr8	11830788	11830860	tRNA-derived_pseudogene	588	+
chr8	12614444	12614516	tRNA-derived_pseudogene	588	+
chr8	18164482	18164552	tRNA-derived_pseudogene	588	+
chr8	69792079	69792148	tRNA-derived_pseudogene	588	+
chr8	70234893	70234968	tRNA-derived_pseudogene	588	+
chr8	99222637	99222706	tRNA-derived_pseudogene	588	+
chr8	124339905	124339978	tRNA-derived_pseudogene	588	-
chr9	84489834	84489890	tRNA-derived_pseudogene	576	-
chr9	122157173	122157256	tRNA-derived_pseudogene	588	-
chrX	51322851	51322923	tRNA-derived_pseudogene	588	-
chr10	959233	959312	tRNA-derived_pseudogene	588	+
chr10	34631421	34631489	tRNA-derived_pseudogene	588	-
chr10	74951061	74951123	tRNA-derived_pseudogene	588	+
chr11	35370052	35370116	tRNA-derived_pseudogene	588	-
chr11	63418342	63418411	tRNA-derived_pseudogene	588	+
chr11	101844287	101844353	tRNA-derived_pseudogene	588	+
chr11	103617998	103618060	tRNA-derived_pseudogene	588	+
chr11	112938205	112938288	tRNA-derived_pseudogene	588	-
chr12	112870927	112871000	tRNA-derived_pseudogene	588	-
chr12	128282150	128282225	tRNA-derived_pseudogene	588	+
chr13	57356550	57356622	tRNA-derived_pseudogene	588	-
chr14	20207173	20207257	tRNA-derived_pseudogene	588	-
chr14	20215017	20215099	tRNA-derived_pseudogene	588	-
chr14	23096870	23096940	tRNA-derived_pseudogene	588	-
chr14	73125281	73125354	tRNA-derived_pseudogene	588	-
chr15	74461819	74461893	tRNA-derived_pseudogene	588	-
chr15	94128877	94128950	tRNA-derived_pseudogene	588	+
chr16	2917663	2917735	tRNA-derived_pseudogene	588	+
chr16	3160961	3161032	tRNA-derived_pseudogene	588	-
chr16	3186153	3186226	tRNA-derived_pseudogene	588	+
chr17	7465181	7465250	tRNA-derived_pseudogene	588	+
chr17	35492458	35492531	tRNA-derived_pseudogene	588	-
chr17	35527078	35527152	tRNA-derived_pseudogene	588	-
chr17	56218374	56218445	tRNA-derived_pseudogene	588	+
chr18	53496851	53496923	tRNA-derived_pseudogene	588	+
chr18	53497174	53497246	tRNA-derived_pseudogene	588	+
chr18	58262419	58262484	tRNA-derived_pseudogene	588	-
chr19	12160375	12160449	tRNA-derived_pseudogene	588	+
chr19	46439981	46440054	tRNA-derived_pseudogene	588	-
chr20	13918469	13918541	tRNA-derived_pseudogene	588	-
chr20	43384414	43384487	tRNA-derived_pseudogene	588	+
chr20	50651744	50651822	tRNA-derived_pseudogene	588	-
chr22	42877869	42877955	tRNA-derived_pseudogene	588	+
chr11	67984191	67984263	tRNA-derived_pseudogene(ortRNA-Ala-GCY)	588	-
chr1	147946833	147946904	tRNA-derived-pseudogeneORtRNA-Gly-GGG(nobbox)	588	-
chr1	108234333	108234366	tRNA-Gln-CAA	231	-
chr1	177331169	177331216	tRNA-Gln-CAA	262	-
chr2	131302677	131302717	tRNA-Gln-CAA	295	-
chr2	158449594	158449642	tRNA-Gln-CAA	302	-
chr6	26417844	26417905	tRNA-Gln-CAA	305	-
chr6	26730755	26730796	tRNA-Gln-CAA	322	-
chr6	83726112	83726156	tRNA-Gln-CAA	252	+
chr7	53831149	53831187	tRNA-Gln-CAA	251	+
chr8	57643531	57643582	tRNA-Gln-CAA	251	-
chr13	23944181	23944243	tRNA-Gln-CAA	228	+
chr15	34203759	34203805	tRNA-Gln-CAA	278	+
chr15	51677002	51677039	tRNA-Gln-CAA	256	-
chr19	10824142	10824180	tRNA-Gln-CAA	225	+
chr22	31247949	31247984	tRNA-Gln-CAA	260	-
chr1	18792832	18792868	tRNA-Gln-CAG	241	+
chr1	21748913	21748956	tRNA-Gln-CAG	304	-
chr1	97766582	97766645	tRNA-Gln-CAG	256	+
chr1	221962468	221962515	tRNA-Gln-CAG	308	-
chr2	38901020	38901063	tRNA-Gln-CAG	364	-
chr2	48913370	48913413	tRNA-Gln-CAG	316	-
chr2	141402139	141402176	tRNA-Gln-CAG	295	-
chr2	151011004	151011040	tRNA-Gln-CAG	256	-
chr3	111841778	111841821	tRNA-Gln-CAG	356	+
chr3	130327669	130327707	tRNA-Gln-CAG	270	+
chr3	155729783	155729826	tRNA-Gln-CAG	300	-
chr4	5540949	5540992	tRNA-Gln-CAG	298	+
chr4	16541430	16541495	tRNA-Gln-CAG	227	-
chr4	111555800	111555846	tRNA-Gln-CAG	258	-
chr4	127136989	127137025	tRNA-Gln-CAG	231	-
chr4	133804835	133804881	tRNA-Gln-CAG	304	+
chr4	134409054	134409099	tRNA-Gln-CAG	311	+
chr4	186354067	186354101	tRNA-Gln-CAG	259	+
chr5	60040534	60040591	tRNA-Gln-CAG	368	+
chr6	10616813	10616851	tRNA-Gln-CAG	280	+
chr7	33590639	33590676	tRNA-Gln-CAG	273	-
chr7	81606766	81606804	tRNA-Gln-CAG	237	+
chr7	89741880	89741917	tRNA-Gln-CAG	292	+
chr8	6756908	6756951	tRNA-Gln-CAG	255	-
chr8	24865412	24865450	tRNA-Gln-CAG	305	+
chr8	86043169	86043211	tRNA-Gln-CAG	345	+
chr8	114294373	114294416	tRNA-Gln-CAG	250	-
chr8	121632714	121632757	tRNA-Gln-CAG	333	+
chr9	86051234	86051277	tRNA-Gln-CAG	358	+
chr9	106635094	106635150	tRNA-Gln-CAG	231	-
chrX	283174	283212	tRNA-Gln-CAG	275	-
chrX	27212269	27212306	tRNA-Gln-CAG	275	+
chrX	85143582	85143616	tRNA-Gln-CAG	258	+
chrX	112142800	112142838	tRNA-Gln-CAG	291	-
chrY	283174	283212	tRNA-Gln-CAG	275	-
chr11	7678080	7678126	tRNA-Gln-CAG	313	+
chr11	34957652	34957690	tRNA-Gln-CAG	279	+
chr11	40678797	40678840	tRNA-Gln-CAG	355	-
chr11	62145036	62145078	tRNA-Gln-CAG	226	-
chr11	123341050	123341096	tRNA-Gln-CAG	341	-
chr12	1120864	1120910	tRNA-Gln-CAG	306	+
chr12	39673967	39674006	tRNA-Gln-CAG	278	-
chr12	83125821	83125863	tRNA-Gln-CAG	349	-
chr12	94536054	94536089	tRNA-Gln-CAG	255	+
chr12	94675271	94675323	tRNA-Gln-CAG	235	-
chr13	25765158	25765201	tRNA-Gln-CAG	327	+
chr13	53148580	53148628	tRNA-Gln-CAG	415	-
chr14	41277635	41277683	tRNA-Gln-CAG	263	-
chr15	70181928	70181971	tRNA-Gln-CAG	382	+
chr16	62648740	62648776	tRNA-Gln-CAG	226	-
chr18	4060379	4060420	tRNA-Gln-CAG	312	-
chr18	30315877	30315920	tRNA-Gln-CAG	381	+
chr18	44070173	44070211	tRNA-Gln-CAG	286	+
chr19	37178556	37178609	tRNA-Gln-CAG	372	+
chr22	35338017	35338087	tRNA-Gln-CAG	365	+
chr1	4807191	4807259	tRNA-Glu-GAA	265	-
chr1	39352526	39352563	tRNA-Glu-GAA	320	+
chr1	80338212	80338283	tRNA-Glu-GAA	233	+
chr1	91463183	91463251	tRNA-Glu-GAA	360	+
chr1	102336522	102336576	tRNA-Glu-GAA	262	+
chr1	146101113	146101183	tRNA-Glu-GAA	386	-
chr1	159162397	159162464	tRNA-Glu-GAA	284	-
chr1	245591742	245591809	tRNA-Glu-GAA	356	-
chr2	20000416	20000485	tRNA-Glu-GAA	332	+
chr2	52256696	52256762	tRNA-Glu-GAA	228	+
chr2	98032135	98032193	tRNA-Glu-GAA	254	+
chr2	205677815	205677852	tRNA-Glu-GAA	268	-
chr2	223339169	223339228	tRNA-Glu-GAA	268	+
chr3	26232580	26232651	tRNA-Glu-GAA	356	+
chr3	103896125	103896192	tRNA-Glu-GAA	287	-
chr3	156231444	156231509	tRNA-Glu-GAA	276	-
chr3	156563585	156563650	tRNA-Glu-GAA	327	+
chr3	192933006	192933056	tRNA-Glu-GAA	288	-
chr4	21986651	21986710	tRNA-Glu-GAA	283	+
chr4	89496591	89496633	tRNA-Glu-GAA	228	-
chr5	29972864	29972935	tRNA-Glu-GAA	393	-
chr5	43127109	43127179	tRNA-Glu-GAA	285	-
chr5	44513529	44513595	tRNA-Glu-GAA	406	-
chr5	92141036	92141105	tRNA-Glu-GAA	392	+
chr5	146657172	146657239	tRNA-Glu-GAA	358	-
chr6	46180611	46180669	tRNA-Glu-GAA	274	+
chr6	57899229	57899302	tRNA-Glu-GAA	381	-
chr6	58503309	58503382	tRNA-Glu-GAA	381	-
chr6	108693977	108694016	tRNA-Glu-GAA	284	-
chr6	149015178	149015254	tRNA-Glu-GAA	225	+
chr7	33088960	33089023	tRNA-Glu-GAA	415	+
chr7	130657353	130657422	tRNA-Glu-GAA	404	-
chr8	39880315	39880387	tRNA-Glu-GAA	247	+
chr8	43359997	43360067	tRNA-Glu-GAA	262	-
chr8	48094655	48094721	tRNA-Glu-GAA	228	+
chr8	69239757	69239823	tRNA-Glu-GAA	355	-
chr8	125542069	125542136	tRNA-Glu-GAA	345	-
chr9	7838726	7838791	tRNA-Glu-GAA	236	+
chr9	12276192	12276268	tRNA-Glu-GAA	299	+
chr9	127371457	127371507	tRNA-Glu-GAA	226	+
[truncated: 1,856 more rows]

## Sheet: 3)H1 Pol III FDR20 regions
#track text=H1_Pol3_FDR20
#chr	start	stop	name	rank	strand
chrM	3961	7960	ER_0_Scores_401.11517,330.9681,24.842999,0.0,2.5379367,142.0,229.0,13.0,27.0	1	.
chr3	130637637	130639692	ER_1_Scores_390.58792,323.9055,24.842999,0.0,6.874286,87.0,95.0,0.0,0.0	2	.
chr2	27126827	27127952	ER_2_Scores_375.5653,317.72894,24.842999,0.0,6.818195,88.0,87.0,0.0,0.0	3	.
chr17	8030580	8032178	ER_3_Scores_372.01675,315.74826,24.842999,0.0,5.874286,78.0,104.0,0.0,1.0	4	.
chr16	55891076	55892313	ER_4_Scores_352.96823,300.81046,24.842999,0.0,4.9130573,103.0,84.0,2.0,1.0	5	.
chr14	88514924	88515742	ER_5_Scores_345.52008,294.4007,24.842999,0.0,6.699012,89.0,72.0,0.0,0.0	6	.
chr14	20150932	20152216	ER_6_Scores_338.4331,288.2828,24.842999,0.0,4.8584814,88.0,92.0,1.0,2.0	7	.
chr6	27305859	27306803	ER_7_Scores_332.6436,283.46884,24.842999,0.0,6.644757,63.0,92.0,0.0,0.0	8	.
chr6	26640693	26641498	ER_8_Scores_326.20532,277.6297,24.842999,0.0,6.616844,75.0,77.0,0.0,0.0	9	.
chr17	7962890	7965329	ER_9_Scores_321.91315,273.6817,24.842999,0.0,6.5979314,84.0,66.0,0.0,0.0	10	.
chr17	8064545	8067098	ER_10_Scores_321.11566,272.90485,24.842999,0.0,5.672139,78.0,80.0,1.0,0.0	11	.
chr6	27667161	27669014	ER_11_Scores_318.9967,271.0066,24.842999,0.0,5.6630692,69.0,88.0,1.0,0.0	12	.
chr16	22114120	22114997	ER_12_Scores_316.59708,269.12283,24.842999,0.0,5.13169,86.0,77.0,1.0,1.0	13	.
chr1	144108813	144109744	ER_13_Scores_311.1827,264.36798,24.842999,0.0,6.5495353,79.0,66.0,0.0,0.0	14	.
chr1	202742136	202743245	ER_14_Scores_300.45227,254.54958,24.842999,0.0,6.4994593,70.0,70.0,0.0,0.0	15	.
chr12	123971861	123972787	ER_15_Scores_300.45227,254.54958,24.842999,0.0,6.4994593,67.0,73.0,0.0,0.0	16	.
chr14	20219276	20220107	ER_16_Scores_296.1601,250.53845,24.842999,0.0,6.478932,64.0,74.0,0.0,0.0	17	.
chr6	29016447	29017663	ER_17_Scores_294.014,248.48213,24.842999,0.0,6.4685574,63.0,74.0,0.0,0.0	18	.
chr12	123977440	123978770	ER_18_Scores_291.86792,246.58429,24.842999,0.0,6.458108,76.0,60.0,0.0,0.0	19	.
chr14	20146927	20148675	ER_19_Scores_291.86792,246.58429,24.842999,0.0,6.458108,61.0,75.0,0.0,0.0	20	.
chr1	247134390	247135546	ER_20_Scores_290.81683,245.60602,24.842999,0.0,4.6630692,73.0,84.0,0.0,3.0	21	.
chrM	8565	8951	ER_21_Scores_290.6592,245.4587,24.842999,0.0,2.5490801,171.0,93.0,11.0,17.0	22	.
chr6	27623159	27623963	ER_22_Scores_289.72183,244.61296,24.842999,0.0,6.4475822,75.0,60.0,0.0,0.0	23	.
chr7	148314734	148315605	ER_23_Scores_289.72183,244.61296,24.842999,0.0,6.4475822,71.0,64.0,0.0,0.0	24	.
chr11	59074370	59076194	ER_24_Scores_283.1395,238.53432,24.842999,0.0,4.9841266,68.0,79.0,1.0,1.0	25	.
chr6	27373462	27374277	ER_25_Scores_281.13748,236.67354,24.842999,0.0,6.404694,62.0,69.0,0.0,0.0	26	.
chr2	156965227	156966354	ER_26_Scores_276.87662,232.70755,24.842999,0.0,4.9546957,77.0,67.0,2.0,0.0	27	.
chr14	20162914	20163959	ER_27_Scores_274.5417,230.52316,24.842999,0.0,5.458108,65.0,71.0,0.0,1.0	28	.
chr5	180566166	180567879	ER_28_Scores_272.70364,228.78554,24.842999,0.0,4.3135843,69.0,85.0,1.0,3.0	29	.
chr6	27726347	27727101	ER_29_Scores_272.55313,228.68861,24.842999,0.0,6.360492,62.0,65.0,0.0,0.0	30	.
chr8	124238264	124239083	ER_30_Scores_272.25336,228.41148,24.842999,0.0,4.5787673,66.0,82.0,1.0,2.0	31	.
chr11	59083969	59084830	ER_31_Scores_270.31265,226.55278,24.842999,0.0,5.4369793,71.0,63.0,0.0,1.0	32	.
chr14	20170632	20171477	ER_32_Scores_266.0755,222.54578,24.842999,0.0,4.5495353,72.0,73.0,1.0,2.0	33	.
chr6	26664359	26665355	ER_33_Scores_261.8227,218.54472,24.842999,0.0,6.303264,57.0,65.0,0.0,0.0	34	.
chr17	63446048	63446810	ER_34_Scores_259.90292,216.68402,24.842999,0.0,4.5196986,71.0,71.0,2.0,1.0	35	.
chr6	26679665	26680498	ER_35_Scores_259.6766,216.59253,24.842999,0.0,6.291541,70.0,51.0,0.0,0.0	36	.
chr1	151909994	151910803	ER_36_Scores_258.46753,215.43375,24.842999,0.0,4.247161,74.0,73.0,1.0,3.0	37	.
chr5	180577551	180578175	ER_37_Scores_255.79094,212.96458,24.842999,0.0,4.4994593,68.0,72.0,2.0,1.0	38	.
chr6	26438017	26438983	ER_38_Scores_255.38441,212.68138,24.842999,0.0,6.267805,59.0,60.0,0.0,0.0	39	.
chr6	28733670	28734493	ER_39_Scores_255.38441,212.68138,24.842999,0.0,6.267805,55.0,64.0,0.0,0.0	40	.
chr6	28664731	28665651	ER_40_Scores_253.94478,211.3107,24.842999,0.0,4.8413353,66.0,67.0,2.0,0.0	41	.
chr1	165950325	165951874	ER_41_Scores_253.23833,210.73338,24.842999,0.0,6.2557893,63.0,55.0,0.0,0.0	42	.
chr6	29019186	29020875	ER_42_Scores_251.09224,208.75018,24.842999,0.0,6.243672,70.0,47.0,0.0,0.0	43	.
chr14	22468410	22469288	ER_43_Scores_249.7812,207.50787,24.842999,0.0,4.8197317,55.0,76.0,0.0,2.0	44	.
chr6	28971718	28972434	ER_44_Scores_249.18205,206.96086,24.842999,0.0,5.3264284,46.0,78.0,0.0,1.0	45	.
chr14	57775882	57776767	ER_45_Scores_248.94615,206.75594,24.842999,0.0,6.2314525,60.0,56.0,0.0,0.0	46	.
chr11	75623997	75624829	ER_46_Scores_241.67708,199.88486,24.842999,0.0,3.9546957,63.0,81.0,3.0,2.0	47	.
chr6	27828878	27829608	ER_47_Scores_238.62666,197.03178,24.842999,0.0,5.267805,55.0,64.0,1.0,0.0	48	.
chr6	26661380	26663896	ER_48_Scores_237.30229,195.80061,24.842999,0.0,4.75291,66.0,59.0,0.0,2.0	49	.
chr6	26809326	26810283	ER_49_Scores_237.30229,195.80061,24.842999,0.0,4.75291,63.0,62.0,1.0,1.0	50	.
chr6	27410411	27411212	ER_50_Scores_233.92354,192.55591,24.842999,0.0,6.1428885,53.0,56.0,0.0,0.0	51	.
chr6	28288435	28289283	ER_51_Scores_233.92354,192.55591,24.842999,0.0,6.1428885,53.0,56.0,0.0,0.0	52	.
chr17	8069959	8071458	ER_52_Scores_233.22215,191.88844,24.842999,0.0,4.3827624,58.0,71.0,1.0,2.0	53	.
chr6	26435439	26436800	ER_53_Scores_232.29692,191.03029,24.842999,0.0,5.2314525,61.0,55.0,0.0,1.0	54	.
chr6	29028567	29029403	ER_54_Scores_232.29692,191.03029,24.842999,0.0,5.2314525,52.0,64.0,0.0,1.0	55	.
chrY	57386333	57391270	ER_55_Scores_231.77745,190.56046,24.842999,0.0,6.129781,38.0,70.0,0.0,0.0	56	.
chr6	27408355	27409202	ER_56_Scores_231.06987,189.87747,24.842999,0.0,4.718302,57.0,65.0,1.0,1.0	57	.
chr11	59090113	59090821	ER_57_Scores_229.63136,188.544,24.842999,0.0,6.116553,47.0,60.0,0.0,0.0	58	.
chr15	43279448	43281087	ER_58_Scores_228.9935,187.934,24.842999,0.0,4.7065787,62.0,59.0,0.0,2.0	59	.
chr5	180581268	180582174	ER_59_Scores_228.09193,187.06406,24.842999,0.0,4.0936084,65.0,67.0,0.0,4.0	60	.
chr12	97421076	97422611	ER_60_Scores_225.03682,184.302,24.842999,0.0,4.3378725,65.0,60.0,1.0,2.0	61	.
chr1	159664099	159664984	ER_61_Scores_223.1931,182.58522,24.842999,0.0,6.076125,59.0,45.0,0.0,0.0	62	.
chr6	29026383	29027310	ER_62_Scores_222.76779,182.22379,24.842999,0.0,4.6708264,62.0,56.0,1.0,1.0	63	.
chr6	26430712	26431534	ER_63_Scores_221.04701,180.63483,24.842999,0.0,6.062393,54.0,49.0,0.0,0.0	64	.
chr6	28549985	28550807	ER_64_Scores_221.04701,180.63483,24.842999,0.0,6.062393,55.0,48.0,0.0,0.0	65	.
chr6	28749176	28750064	ER_65_Scores_219.64592,179.39803,24.842999,0.0,5.155878,61.0,49.0,1.0,0.0	66	.
chr6	28618545	28619285	ER_66_Scores_218.90092,178.69559,24.842999,0.0,6.0485296,52.0,50.0,0.0,0.0	67	.
chr15	23878050	23878819	ER_67_Scores_217.53859,177.41714,24.842999,0.0,5.1428885,53.0,56.0,0.0,1.0	68	.
chr6	26676619	26677458	ER_68_Scores_216.54742,176.47049,24.842999,0.0,4.6341662,57.0,58.0,2.0,0.0	69	.
chr6	27978011	27979083	ER_69_Scores_214.4752,174.51991,24.842999,0.0,4.621736,61.0,53.0,0.0,2.0	70	.
chr16	3142621	3143473	ER_70_Scores_213.98627,174.05551,24.842999,0.0,4.0159445,59.0,66.0,2.0,2.0	71	.
chr14	20220952	20222354	ER_71_Scores_212.46266,172.6077,24.842999,0.0,6.0061216,47.0,52.0,0.0,0.0	72	.
chr6	27681133	27681859	ER_72_Scores_210.31657,170.58604,24.842999,0.0,5.9917035,42.0,56.0,0.0,0.0	73	.
chr6	27167085	27167954	ER_73_Scores_208.17049,168.53815,24.842999,0.0,5.9771404,55.0,42.0,0.0,0.0	74	.
chr14	20168083	20169594	ER_74_Scores_208.17049,168.53815,24.842999,0.0,5.9771404,46.0,51.0,0.0,0.0	75	.
chr6	27370847	27371609	ER_75_Scores_206.0244,166.48248,24.842999,0.0,5.9624286,46.0,50.0,0.0,0.0	76	.
chr3	45705083	45705827	ER_76_Scores_204.63042,165.14684,24.842999,0.0,4.2191286,59.0,56.0,2.0,1.0	77	.
chr7	148269200	148269902	ER_77_Scores_203.87831,164.49866,24.842999,0.0,5.947565,49.0,46.0,0.0,0.0	78	.
chr6	28823113	28823992	ER_78_Scores_202.59462,163.24951,24.842999,0.0,4.2066984,54.0,60.0,1.0,2.0	79	.
chr8	96350795	96351500	ER_79_Scores_202.05554,162.73973,24.842999,0.0,4.544818,53.0,55.0,1.0,1.0	80	.
chr19	972216	972894	ER_80_Scores_200.69304,161.4431,24.842999,0.0,5.0345316,53.0,48.0,0.0,1.0	81	.
chr12	123989725	123990909	ER_81_Scores_200.55977,161.32549,24.842999,0.0,4.19416,52.0,61.0,2.0,1.0	82	.
chr17	34563182	34564657	ER_82_Scores_200.55977,161.32549,24.842999,0.0,4.19416,52.0,61.0,0.0,3.0	83	.
chr6	28804692	28805482	ER_83_Scores_198.5891,159.42203,24.842999,0.0,5.0203967,57.0,43.0,0.0,1.0	84	.
chr6	28939118	28939866	ER_84_Scores_197.94057,158.82533,24.842999,0.0,3.7183018,64.0,58.0,4.0,1.0	85	.
chr2	132743373	132746027	ER_85_Scores_197.93748,158.82533,24.842999,0.0,2.61521,98.0,73.0,11.0,6.0	86	.
chr12	94953576	94954375	ER_86_Scores_196.49295,157.43741,24.842999,0.0,4.168752,64.0,47.0,2.0,1.0	87	.
chr6	27581088	27581952	ER_87_Scores_195.85504,156.859,24.842999,0.0,4.5047646,51.0,54.0,1.0,1.0	88	.
chr6	27369230	27370109	ER_88_Scores_194.38245,155.44032,24.842999,0.0,4.9917035,39.0,59.0,1.0,0.0	89	.
chr6	26684989	26685696	ER_89_Scores_193.78969,154.90323,24.842999,0.0,4.4911623,52.0,52.0,2.0,0.0	90	.
chr6	27866741	27867536	ER_90_Scores_193.78969,154.90323,24.842999,0.0,4.4911623,45.0,59.0,1.0,1.0	91	.
chr6	27621225	27622028	ER_91_Scores_193.14787,154.28778,24.842999,0.0,5.870861,36.0,54.0,0.0,0.0	92	.
chr6	27554292	27555938	ER_92_Scores_190.1775,151.47237,24.842999,0.0,4.9624286,44.0,52.0,0.0,1.0	93	.
chr6	28564426	28565079	ER_93_Scores_188.8557,150.18732,24.842999,0.0,5.8389997,39.0,49.0,0.0,0.0	94	.
chr1	16876990	16877743	ER_94_Scores_188.37135,149.71666,24.842999,0.0,4.116553,63.0,44.0,2.0,1.0	95	.
chr18	48572835	48573330	ER_95_Scores_187.70502,149.07986,24.842999,0.0,3.3492267,46.0,80.0,1.0,6.0	96	.
chr6	28612954	28613810	ER_96_Scores_187.59819,148.98434,24.842999,0.0,4.449569,47.0,54.0,1.0,1.0	97	.
chr3	170972405	170973121	ER_97_Scores_185.97437,147.4144,24.842999,0.0,4.932547,53.0,41.0,1.0,0.0	98	.
chr6	28956745	28957546	ER_98_Scores_184.56352,146.09186,24.842999,0.0,5.806419,44.0,42.0,0.0,0.0	99	.
chr6	26419140	26421799	ER_99_Scores_184.31688,145.86267,24.842999,0.0,4.089727,49.0,56.0,3.0,0.0	100	.
chr6	27594969	27595689	ER_100_Scores_182.41743,144.03876,24.842999,0.0,5.7898483,43.0,42.0,0.0,0.0	101	.
chr6	27745930	27746674	ER_101_Scores_182.41743,144.03876,24.842999,0.0,5.7898483,39.0,46.0,0.0,0.0	102	.
chr15	38672814	38673717	ER_102_Scores_181.41393,143.10739,24.842999,0.0,4.406741,48.0,50.0,1.0,1.0	103	.
chr13	93999585	94000273	ER_103_Scores_179.35417,141.18025,24.842999,0.0,4.392178,45.0,52.0,1.0,1.0	104	.
chr13	44389677	44390506	ER_104_Scores_178.26517,140.11162,24.842999,0.0,3.5965495,60.0,52.0,2.0,3.0	105	.
chr6	26413269	26414116	ER_105_Scores_178.12526,140.00005,24.842999,0.0,5.756125,31.0,52.0,0.0,0.0	106	.
chr6	28865116	28865898	ER_106_Scores_177.57375,139.48071,24.842999,0.0,4.870861,50.0,40.0,1.0,0.0	107	.
chr1	144106542	144107272	ER_107_Scores_176.2213,138.15222,24.842999,0.0,4.0345316,46.0,55.0,2.0,1.0	108	.
chr6	28883424	28884052	ER_108_Scores_173.83308,135.90512,24.842999,0.0,5.7215943,37.0,44.0,0.0,0.0	109	.
chr1	146291958	146292682	ER_109_Scores_173.37643,135.46196,24.842999,0.0,4.8389997,46.0,42.0,1.0,0.0	110	.
chr19	4674872	4676082	ER_110_Scores_169.18124,131.47325,24.842999,0.0,4.806419,51.0,35.0,1.0,0.0	111	.
chr15	76939640	76940154	ER_111_Scores_169.06879,131.37361,24.842999,0.0,4.3170714,46.0,46.0,2.0,0.0	112	.
chr6	27760058	27760802	ER_112_Scores_168.14478,130.47513,24.842999,0.0,3.9771404,53.0,44.0,1.0,2.0	113	.
chr6	28785962	28786855	ER_113_Scores_167.08447,129.4564,24.842999,0.0,4.7898483,47.0,38.0,0.0,1.0	114	.
chr17	34277279	34277910	ER_114_Scores_167.08447,129.4564,24.842999,0.0,4.7898483,48.0,37.0,1.0,0.0	115	.
chr5	180547148	180548823	ER_115_Scores_166.05121,128.48036,24.842999,0.0,3.7126038,56.0,45.0,0.0,4.0	116	.
chr6	26853038	26853606	ER_116_Scores_164.98827,127.4844,24.842999,0.0,4.773085,28.0,56.0,0.0,1.0	117	.
chr6	27379129	27379874	ER_117_Scores_164.98827,127.4844,24.842999,0.0,4.773085,43.0,41.0,1.0,0.0	118	.
chr17	78045528	78046250	ER_118_Scores_164.5858,127.10461,24.842999,0.0,3.5047646,59.0,46.0,4.0,1.0	119	.
chr16	70017690	70018480	ER_119_Scores_164.46344,126.983986,24.842999,0.0,2.889795,62.0,64.0,5.0,5.0	120	.
chr6	29057101	29058480	ER_120_Scores_163.59152,126.129425,24.842999,0.0,3.3355334,60.0,49.0,3.0,3.0	121	.
chr7	128210468	128211132	ER_121_Scores_162.90894,125.47878,24.842999,0.0,4.270056,44.0,45.0,1.0,1.0	122	.
chr6	28913871	28914601	ER_122_Scores_160.08884,122.766525,24.842999,0.0,3.917371,51.0,42.0,2.0,1.0	123	.
chr6	27659020	27659647	ER_123_Scores_158.81049,121.528534,24.842999,0.0,5.5937815,36.0,38.0,0.0,0.0	124	.
chr6	26394451	26395045	ER_124_Scores_158.80745,121.528534,24.842999,0.0,4.2378387,50.0,37.0,2.0,0.0	125	.
chr6	26645393	26646585	ER_125_Scores_157.84676,120.61574,24.842999,0.0,3.2958474,48.0,58.0,2.0,4.0	126	.
chr6	27578502	27579942	ER_126_Scores_156.6644,119.49373,24.842999,0.0,5.574562,36.0,37.0,0.0,0.0	127	.
chr11	121935495	121936211	ER_127_Scores_156.6644,119.49373,24.842999,0.0,5.574562,38.0,35.0,0.0,0.0	128	.
chr11	35504413	35505130	ER_128_Scores_156.60938,119.450035,24.842999,0.0,4.7040143,39.0,41.0,0.0,1.0	129	.
chr17	7983135	7983848	ER_129_Scores_154.02736,116.97652,24.842999,0.0,3.26877,47.0,57.0,3.0,3.0	130	.
chr17	22287210	22289803	ER_130_Scores_152.42369,115.418304,24.842999,0.0,4.6681976,59.0,19.0,1.0,0.0	131	.
chr6	27366030	27366744	ER_131_Scores_150.6175,113.67866,24.842999,0.0,4.1711626,44.0,39.0,1.0,1.0	132	.
chr15	63947997	63948763	ER_132_Scores_150.33185,113.402214,24.842999,0.0,4.6499505,37.0,40.0,1.0,0.0	133	.
chr10	22558163	22558874	ER_133_Scores_148.24069,111.383995,24.842999,0.0,4.6314697,32.0,44.0,1.0,0.0	134	.
chr6	27355717	27356477	ER_134_Scores_146.52943,109.71024,24.842999,0.0,4.136632,35.0,46.0,1.0,1.0	135	.
chr6	27763623	27764522	ER_135_Scores_146.38867,109.57695,24.842999,0.0,2.7720208,49.0,67.0,5.0,5.0	136	.
chr6	28801440	28802309	ER_136_Scores_145.93396,109.16084,24.842999,0.0,5.474425,34.0,34.0,0.0,0.0	137	.
chr6	28871377	28872066	ER_137_Scores_145.93396,109.16084,24.842999,0.0,5.474425,31.0,37.0,0.0,0.0	138	.
chr14	31741752	31742465	ER_138_Scores_145.93396,109.16084,24.842999,0.0,5.474425,34.0,34.0,0.0,0.0	139	.
chr16	22216995	22217754	ER_139_Scores_145.93396,109.16084,24.842999,0.0,5.474425,37.0,31.0,0.0,0.0	140	.
chr1	159766391	159767885	ER_140_Scores_143.78787,107.08222,24.842999,0.0,5.453535,44.0,23.0,0.0,0.0	141	.
chr6	126142785	126143568	ER_141_Scores_142.31209,105.64268,24.842999,0.0,3.0485299,39.0,63.0,5.0,2.0	142	.
chr6	26702676	26703548	ER_142_Scores_142.04759,105.39402,24.842999,0.0,3.773085,46.0,38.0,2.0,1.0	143	.
chr6	26426922	26427664	ER_143_Scores_141.97151,105.32369,24.842999,0.0,4.574562,39.0,34.0,0.0,1.0	144	.
chr6	27651462	27652134	ER_144_Scores_141.64178,105.00973,24.842999,0.0,5.4323387,32.0,34.0,0.0,0.0	145	.
chr8	67187874	67189343	ER_145_Scores_140.4494,103.841606,24.842999,0.0,3.0345318,45.0,56.0,4.0,3.0	146	.
chr6	27871244	27872014	ER_146_Scores_139.88329,103.31234,24.842999,0.0,4.555083,30.0,42.0,0.0,1.0	147	.
chr6	27747933	27748729	ER_147_Scores_138.05614,101.53987,24.842999,0.0,3.738963,38.0,44.0,2.0,1.0	148	.
chr1	220704584	220705273	ER_148_Scores_136.33131,99.87729,24.842999,0.0,4.046507,32.0,44.0,1.0,1.0	149	.
chr7	148683314	148684032	ER_149_Scores_135.7092,99.2771,24.842999,0.0,4.5153174,39.0,31.0,0.0,1.0	150	.
chr6	27571265	27571996	ER_150_Scores_135.06804,98.66183,24.842999,0.0,3.1251922,44.0,50.0,2.0,4.0	151	.
chr6	26683444	26684264	ER_151_Scores_131.53839,95.23819,24.842999,0.0,4.474425,37.0,31.0,1.0,0.0	152	.
chrY	10630481	10631661	ER_152_Scores_131.35823,95.06598,24.842999,0.0,2.3378727,50.0,75.0,10.0,5.0	153	.
chr1	16926008	16926754	ER_153_Scores_131.02669,94.75029,24.842999,0.0,2.5837896,51.0,60.0,7.0,4.0	154	.
chr6	28718983	28719497	ER_154_Scores_130.91135,94.653366,24.842999,0.0,5.321418,32.0,29.0,0.0,0.0	155	.
chr7	148963327	148964108	ER_155_Scores_130.91135,94.653366,24.842999,0.0,5.321418,32.0,29.0,0.0,0.0	156	.
chr10	69194021	69194748	ER_156_Scores_130.22884,93.98397,24.842999,0.0,3.9895995,33.0,40.0,1.0,1.0	157	.
chr1	144110245	144110867	ER_157_Scores_130.08437,93.84865,24.842999,0.0,2.5062587,59.0,55.0,8.0,4.0	158	.
chr6	27312934	27313631	ER_158_Scores_129.4543,93.22641,24.842999,0.0,4.453535,40.0,27.0,1.0,0.0	159	.
chr10	98551102	98551961	ER_159_Scores_129.36075,93.141975,24.842999,33.480423,2.0357833,112.0,34.0,15.0,7.0	160	.
chr7	148291168	148291746	ER_160_Scores_128.76526,92.565956,24.842999,0.0,5.2981725,30.0,30.0,0.0,0.0	161	.
chr1	159759929	159760616	ER_161_Scores_128.19762,92.01512,24.842999,0.0,3.9701204,42.0,30.0,1.0,1.0	162	.
chr11	59080275	59081660	ER_162_Scores_126.12579,90.01369,24.842999,0.0,3.6314695,43.0,33.0,0.0,3.0	163	.
chrY	11907869	11909760	ER_163_Scores_125.28881,89.19697,24.842999,0.0,4.4108267,28.0,37.0,1.0,0.0	164	.
chr6	27706938	27707649	ER_164_Scores_122.1649,86.177925,24.842999,0.0,3.5937817,38.0,36.0,1.0,2.0	165	.
chr6	27237658	27238369	ER_165_Scores_120.1809,84.26609,24.842999,0.0,5.2012534,28.0,28.0,0.0,0.0	166	.
chr6	28672759	28673535	ER_166_Scores_120.1809,84.26609,24.842999,0.0,5.2012534,28.0,28.0,0.0,0.0	167	.
chr6	28723574	28724374	ER_167_Scores_120.08886,84.18467,24.842999,0.0,2.9990637,50.0,36.0,3.0,3.0	168	.
chr16	3147100	3147790	ER_168_Scores_119.16328,83.26421,24.842999,0.0,2.361397,56.0,55.0,6.0,7.0	169	.
chr16	22215621	22216302	ER_169_Scores_118.64556,82.75977,24.842999,0.0,2.747446,46.0,47.0,5.0,3.0	170	.
chr6	26629421	26629907	ER_170_Scores_118.229836,82.35248,24.842999,0.0,2.9824932,41.0,44.0,2.0,4.0	171	.
chr2	70329417	70330018	ER_171_Scores_118.03481,82.18263,24.842999,0.0,5.175971,31.0,24.0,0.0,0.0	172	.
chr15	43277873	43278443	ER_172_Scores_116.851006,81.021484,24.842999,0.0,2.7321086,47.0,45.0,2.0,6.0	173	.
chr6	52968100	52968800	ER_173_Scores_116.548416,80.72722,24.842999,0.0,3.1190517,49.0,31.0,3.0,2.0	174	.
chrY	57265352	57265585	ER_174_Scores_116.37399,80.5611,24.842999,0.0,2.9657302,40.0,44.0,3.0,3.0	175	.
chr6	27743962	27744670	ER_175_Scores_114.02466,78.29626,24.842999,0.0,3.825864,35.0,30.0,1.0,1.0	176	.
chr2	130810799	130811528	ER_176_Scores_112.77484,77.089226,24.842999,0.0,3.0832353,45.0,33.0,2.0,3.0	177	.
chr6	28682700	28683285	ER_177_Scores_112.00703,76.348946,24.842999,0.0,3.804026,34.0,30.0,1.0,1.0	178	.
chr7	148311595	148312195	ER_178_Scores_112.00703,76.348946,24.842999,0.0,3.804026,28.0,36.0,0.0,2.0	179	.
chr6	27678124	27678876	ER_179_Scores_111.59655,75.95672,24.842999,0.0,5.0973516,17.0,35.0,0.0,0.0	180	.
chr6	28810954	28811583	ER_180_Scores_111.59655,75.95672,24.842999,0.0,5.0973516,31.0,21.0,0.0,0.0	181	.
chr1	16744899	16745414	ER_181_Scores_111.59655,75.95672,24.842999,0.0,5.0973516,20.0,32.0,0.0,0.0	182	.
chr6	27853298	27854036	ER_182_Scores_110.741196,75.12634,24.842999,0.0,4.250527,37.0,21.0,1.0,0.0	183	.
chr5	140085725	140086445	ER_183_Scores_109.70934,74.11932,24.842999,0.0,2.6690745,40.0,48.0,4.0,4.0	184	.
chr19	50673479	50674127	ER_184_Scores_109.70934,74.11932,24.842999,0.0,2.6690745,33.0,55.0,4.0,4.0	185	.
chr3	130633868	130635798	ER_185_Scores_109.45046,73.876175,24.842999,0.0,5.0701632,26.0,25.0,0.0,0.0	186	.
chr6	27310869	27311604	ER_186_Scores_108.66742,73.1222,24.842999,0.0,4.2261004,33.0,24.0,0.0,1.0	187	.
chr19	844170	844776	ER_187_Scores_108.66742,73.1222,24.842999,0.0,4.2261004,44.0,13.0,0.0,1.0	188	.
chr9	35647620	35648280	ER_188_Scores_106.36791,70.90874,24.842999,0.0,2.3199568,52.0,48.0,6.0,6.0	189	.
chr9	67908983	67911533	ER_189_Scores_105.96592,70.52093,24.842999,0.0,3.7364554,23.0,38.0,1.0,1.0	190	.
chr6	27628905	27629549	ER_190_Scores_105.58728,70.14773,24.842999,0.0,3.1933892,36.0,34.0,2.0,2.0	191	.
chrY	27225811	27227016	ER_191_Scores_104.45473,69.040115,24.842999,0.0,3.4108264,47.0,18.0,3.0,0.0	192	.
chr6	28818334	28819062	ER_192_Scores_103.95635,68.55253,24.842999,0.0,3.71321,34.0,26.0,1.0,1.0	193	.
chr9	136019157	136019796	ER_193_Scores_103.95635,68.55253,24.842999,0.0,3.71321,25.0,35.0,1.0,1.0	194	.
chr9	67913661	67915640	ER_194_Scores_103.0122,67.6481,24.842999,0.0,4.985382,26.0,22.0,0.0,0.0	195	.
chr6	27796505	27797251	ER_195_Scores_102.45359,67.10655,24.842999,0.0,4.1502376,28.0,26.0,0.0,1.0	196	.
chr21	17748571	17749267	ER_196_Scores_101.91324,66.580025,24.842999,0.0,2.3475847,48.0,46.0,7.0,4.0	197	.
chr15	87679040	87679699	ER_197_Scores_101.65528,66.33705,24.842999,0.0,2.500873,45.0,42.0,5.0,4.0	198	.
chr21	10143665	10144960	ER_198_Scores_100.86611,65.585625,24.842999,0.0,4.955977,23.0,24.0,0.0,0.0	199	.
chr1	141479601	141483156	ER_199_Scores_100.86611,65.585625,24.842999,0.0,4.955977,33.0,14.0,0.0,0.0	200	.
chr7	148658915	148659458	ER_200_Scores_98.720024,63.513332,24.842999,0.0,4.92596,21.0,25.0,0.0,0.0	201	.
chrY	57412060	57413072	ER_201_Scores_98.720024,63.513332,24.842999,0.0,4.92596,22.0,24.0,0.0,0.0	202	.
chr4	49206698	49207962	ER_202_Scores_97.94101,62.77739,24.842999,0.0,3.6411378,19.0,38.0,2.0,0.0	203	.
chr17	7969530	7970208	ER_203_Scores_97.36464,62.211212,24.842999,0.0,2.5516694,42.0,39.0,6.0,2.0	204	.
chr6	28892690	28893195	ER_204_Scores_96.57394,61.45701,24.842999,0.0,4.8953056,28.0,17.0,0.0,0.0	205	.
chr1	94085501	94086126	ER_205_Scores_95.95996,60.875214,24.842999,0.0,2.9100535,34.0,35.0,5.0,0.0	206	.
chr10	127564796	127565660	ER_206_Scores_94.42785,59.40479,24.842999,0.0,4.8639855,16.0,28.0,0.0,0.0	207	.
chr16	33830472	33831336	ER_207_Scores_94.42785,59.40479,24.842999,0.0,4.8639855,25.0,19.0,0.0,0.0	208	.
chrY	11911012	11912863	ER_208_Scores_94.18775,59.183422,24.842999,0.0,4.042453,16.0,34.0,1.0,0.0	209	.
chr1	557320	557682	ER_209_Scores_93.876915,58.90395,24.842999,0.0,2.516292,37.0,42.0,0.0,8.0	210	.
chr16	3165470	3166138	ER_210_Scores_92.140114,57.22439,24.842999,0.0,2.498273,36.0,42.0,1.0,7.0	211	.
chr16	33772337	33773233	ER_211_Scores_92.125084,57.218987,24.842999,0.0,4.0141997,32.0,17.0,1.0,0.0	212	.
chr6	27252642	27253342	ER_212_Scores_91.947296,57.051765,24.842999,0.0,3.5652752,29.0,25.0,1.0,1.0	213	.
chr1	141477287	141479152	ER_213_Scores_91.947296,57.051765,24.842999,0.0,3.5652752,39.0,15.0,2.0,0.0	214	.
chr7	148742799	148743393	ER_214_Scores_90.77207,55.900455,24.842999,0.0,2.7079625,38.0,32.0,4.0,2.0	215	.
chr20	28263190	28264780	ER_215_Scores_90.13567,55.295425,24.842999,0.0,4.7992287,16.0,26.0,0.0,0.0	216	.
chr6	28709525	28710074	ER_216_Scores_90.13567,55.295425,24.842999,0.0,4.7992287,26.0,16.0,0.0,0.0	217	.
chr1	146203823	146204229	ER_217_Scores_89.95459,55.13702,24.842999,0.0,3.5390744,22.0,31.0,1.0,1.0	218	.
chr1	147946579	147947057	ER_218_Scores_89.95459,55.13702,24.842999,0.0,3.5390744,25.0,28.0,0.0,2.0	219	.
chr17	34278789	34279398	ER_219_Scores_88.6812,53.894615,24.842999,0.0,2.4615445,41.0,35.0,5.0,3.0	220	.
chr6	27693748	27694393	ER_220_Scores_86.969864,52.249203,24.842999,0.0,3.2012534,33.0,23.0,1.0,2.0	221	.
chr15	65919068	65919622	ER_221_Scores_86.75328,52.042744,24.842999,0.0,2.804026,33.0,31.0,3.0,2.0	222	.
chr6	27289453	27290088	ER_222_Scores_86.639984,51.93496,24.842999,0.0,2.9762444,14.0,46.0,1.0,3.0	223	.
chr10	127572213	127574052	ER_223_Scores_85.947136,51.278683,24.842999,0.0,3.9259603,23.0,23.0,1.0,0.0	224	.
chr21	10163388	10165373	ER_224_Scores_85.8435,51.191406,24.842999,0.0,4.7314277,18.0,22.0,0.0,0.0	225	.
chr1	147561089	147561495	ER_225_Scores_85.04389,50.408997,24.842999,0.0,3.175971,27.0,28.0,1.0,2.0	226	.
chr14	49398676	49399253	ER_226_Scores_83.9934,49.391804,24.842999,0.0,3.4574902,39.0,11.0,2.0,0.0	227	.
chr16	3140452	3141020	ER_227_Scores_83.75916,49.17367,24.842999,0.0,2.1711624,38.0,45.0,4.0,7.0	228	.
chr1	16719391	16719869	ER_228_Scores_83.69742,49.1262,24.842999,0.0,4.6962934,22.0,17.0,0.0,0.0	229	.
chr17	19351898	19352289	ER_229_Scores_83.34467,48.77879,24.842999,0.0,1.9475653,47.0,48.0,8.0,7.0	230	.
chrX	18602686	18603252	ER_230_Scores_81.8376,47.32299,24.842999,0.0,3.8639855,21.0,23.0,0.0,1.0	231	.
chr17	34271171	34271651	ER_231_Scores_81.8376,47.32299,24.842999,0.0,3.8639855,21.0,23.0,1.0,0.0	232	.
chr1	17060845	17061196	ER_232_Scores_81.55133,47.06213,9.820558,0.0,4.6602826,22.0,16.0,0.0,0.0	233	.
chr14	49122950	49123599	ER_233_Scores_81.55133,47.06213,24.842999,0.0,4.6602826,12.0,26.0,0.0,0.0	234	.
chr5	180551030	180551600	ER_234_Scores_80.860596,46.387096,24.842999,0.0,2.4744246,44.0,24.0,4.0,3.0	235	.
chr7	138675760	138676275	ER_235_Scores_80.5285,46.065434,24.842999,0.0,2.136632,33.0,48.0,5.0,6.0	236	.
chr6	26439454	26440010	ER_236_Scores_79.46962,45.031662,8.966023,0.0,2.71321,31.0,29.0,2.0,3.0	237	.
chr6	28833943	28834529	ER_237_Scores_78.0599,43.675148,24.842999,0.0,3.3710146,23.0,24.0,1.0,1.0	238	.
chr6	28887547	28888114	ER_238_Scores_77.736084,43.369205,24.842999,0.0,3.7992284,24.0,18.0,1.0,0.0	239	.
chr6	27802185	27802671	ER_239_Scores_77.259155,42.952168,8.966023,0.0,4.5854464,9.0,27.0,0.0,0.0	240	.
chr7	64591695	64592142	ER_240_Scores_77.259155,42.952168,9.820558,0.0,4.5854464,13.0,23.0,0.0,0.0	241	.
chr2	132737094	132737674	ER_241_Scores_77.259155,42.952168,24.842999,0.0,4.5854464,23.0,13.0,0.0,0.0	242	.
chr3	133433023	133433637	ER_242_Scores_77.259155,42.952168,18.247765,0.0,4.5854464,18.0,18.0,0.0,0.0	243	.
chr6	28878320	28878754	ER_243_Scores_75.68856,41.422432,24.842999,0.0,3.7657263,24.0,17.0,1.0,0.0	244	.
chr10	127569430	127571735	ER_244_Scores_75.68856,41.422432,24.842999,0.0,3.7657263,21.0,20.0,1.0,0.0	245	.
chr21	10167262	10167686	ER_245_Scores_75.11307,40.88906,24.842999,0.0,4.54652,22.0,13.0,0.0,0.0	246	.
chr2	161844057	161844585	ER_246_Scores_75.11307,40.88906,18.247765,0.0,4.54652,23.0,12.0,0.0,0.0	247	.
chrY	57392141	57392688	ER_247_Scores_75.11307,40.88906,24.842999,0.0,4.54652,13.0,22.0,0.0,0.0	248	.
chr1	159776516	159776961	ER_248_Scores_74.61616,40.4061,8.966023,0.0,2.213409,33.0,38.0,4.0,5.0	249	.
chr9	67906634	67908341	ER_249_Scores_74.06046,39.87328,24.842999,0.0,2.6411378,24.0,33.0,2.0,3.0	250	.
chrY	57414754	57415755	ER_250_Scores_73.643326,39.47485,16.86381,0.0,3.7314277,19.0,21.0,0.0,1.0	251	.
chr10	127567562	127568117	ER_251_Scores_72.15751,38.059864,24.842999,0.0,3.279023,23.0,21.0,1.0,1.0	252	.
chr20	28251058	28252413	ER_252_Scores_71.78096,37.6881,24.842999,0.0,2.7754235,22.0,30.0,4.0,0.0	253	.
chr16	33865101	33866095	ER_253_Scores_71.78096,37.6881,24.842999,0.0,2.7754235,21.0,31.0,2.0,2.0	254	.
chr14	72499292	72499771	ER_254_Scores_71.60049,37.53466,24.842999,0.0,3.6962936,14.0,25.0,0.0,1.0	255	.
chr21	10158691	10159419	ER_255_Scores_70.82089,36.79372,8.966023,0.0,4.465368,18.0,15.0,0.0,0.0	256	.
chr9	111507660	111508087	ER_256_Scores_70.82089,36.79372,24.842999,0.0,4.465368,14.0,19.0,0.0,0.0	257	.
chr6	28768737	28769305	ER_257_Scores_70.48236,36.4599,21.861084,0.0,2.5910087,33.0,22.0,3.0,2.0	258	.
chr17	34161432	34161935	ER_258_Scores_69.71106,35.7261,18.247765,0.0,2.1524966,32.0,36.0,6.0,3.0	259	.
chr21	10104763	10105309	ER_259_Scores_69.560165,35.586857,24.842999,0.0,3.6602826,14.0,24.0,0.0,1.0	260	.
chr5	134288259	134288639	ER_260_Scores_69.560165,35.586857,24.842999,0.0,3.6602826,31.0,7.0,0.0,1.0	261	.
chr21	10200951	10201399	ER_261_Scores_68.674805,34.73473,24.842999,0.0,4.423013,15.0,17.0,0.0,0.0	262	.
chr7	151740433	151741030	ER_262_Scores_68.674805,34.73473,8.966023,0.0,4.423013,14.0,18.0,0.0,0.0	263	.
chr1	34715893	34716407	ER_263_Scores_68.674805,34.73473,24.842999,0.0,4.423013,17.0,15.0,0.0,0.0	264	.
chr1	141859844	141861036	ER_264_Scores_68.674805,34.73473,13.862016,0.0,4.423013,16.0,16.0,0.0,0.0	265	.
chr17	22290377	22290932	ER_265_Scores_68.674805,34.73473,8.966023,0.0,4.423013,17.0,15.0,0.0,0.0	266	.
chr10	127583871	127584384	ER_266_Scores_68.241844,34.31944,24.842999,0.0,3.214266,21.0,21.0,0.0,2.0	267	.
chr17	22291787	22292412	ER_267_Scores_68.241844,34.31944,18.247765,0.0,3.214266,29.0,13.0,1.0,1.0	268	.
chr6	26866404	26866803	ER_268_Scores_67.52248,33.638245,24.842999,0.0,3.6233497,32.0,5.0,1.0,0.0	269	.
chr16	33773686	33774131	ER_269_Scores_67.52248,33.638245,24.842999,0.0,3.6233497,25.0,12.0,0.0,1.0	270	.
chr11	65872025	65872559	ER_270_Scores_67.17448,33.294804,24.842999,0.0,2.2981725,35.0,25.0,2.0,5.0	271	.
chr6	27637850	27638220	ER_271_Scores_66.52872,32.678555,24.842999,0.0,4.3793774,19.0,12.0,0.0,0.0	272	.
chr19	1334209	1334669	ER_272_Scores_66.4752,32.62805,24.842999,0.0,2.1104107,30.0,36.0,5.0,4.0	273	.
chr7	149018984	149019447	ER_273_Scores_66.33599,32.49185,24.842999,0.0,2.0355842,33.0,36.0,5.0,5.0	274	.
chr6	144579236	144579690	ER_274_Scores_64.86809,31.08824,24.842999,0.0,2.0888984,27.0,38.0,5.0,4.0	275	.
chr6	27290731	27291136	ER_275_Scores_64.47731,30.708574,24.842999,0.0,2.6634538,29.0,19.0,1.0,3.0	276	.
chr20	6675570	6675886	ER_276_Scores_64.38263,30.638987,18.247765,0.0,4.3343806,19.0,11.0,0.0,0.0	277	.
chr21	10078463	10079820	ER_277_Scores_64.38263,30.638987,9.820558,0.0,4.3343806,14.0,16.0,0.0,0.0	278	.
chr21	10083419	10084190	ER_278_Scores_64.38263,30.638987,24.842999,0.0,4.3343806,9.0,21.0,0.0,0.0	279	.
chr10	127575815	127576313	ER_279_Scores_64.38263,30.638987,8.966023,0.0,4.3343806,14.0,16.0,0.0,0.0	280	.
chrY	27208360	27208826	ER_280_Scores_64.38263,30.638987,18.247765,0.0,4.3343806,16.0,14.0,0.0,0.0	281	.
chr1	159658235	159658732	ER_281_Scores_64.13997,30.418344,18.247765,0.0,2.8639855,28.0,16.0,2.0,1.0	282	.
chr14	20201073	20201502	ER_282_Scores_63.466946,29.758049,24.842999,0.0,2.151493,31.0,30.0,3.0,5.0	283	.
chr16	3172423	3172863	ER_283_Scores_63.219448,29.532824,18.247765,0.0,1.9303548,28.0,42.0,4.0,7.0	284	.
chr21	10076597	10077006	ER_284_Scores_62.236538,28.60189,9.820558,0.0,4.287935,12.0,17.0,0.0,0.0	285	.
chr6	28866430	28866761	ER_285_Scores_62.236538,28.60189,13.862016,0.0,4.287935,14.0,15.0,0.0,0.0	286	.
chr4	49009695	49010059	ER_286_Scores_62.236538,28.60189,24.842999,0.0,4.287935,18.0,11.0,0.0,0.0	287	.
chr10	41676025	41676247	ER_287_Scores_62.236538,28.60189,8.966023,0.0,4.287935,13.0,16.0,0.0,0.0	288	.
chr14	20190824	20191340	ER_288_Scores_61.839447,28.215551,8.966023,0.0,2.1282475,30.0,30.0,6.0,2.0	289	.
chr4	51840	52254	ER_289_Scores_61.426674,27.831316,24.842999,0.0,3.5065145,22.0,12.0,1.0,0.0	290	.
chr17	42568952	42569570	ER_290_Scores_60.949314,27.361063,21.861084,0.0,2.316682,6.0,47.0,2.0,4.0	291	.
chr21	10140675	10141116	ER_291_Scores_60.09045,26.563532,8.966023,0.0,4.239944,14.0,14.0,0.0,0.0	292	.
chrY	57433728	57434188	ER_292_Scores_60.09045,26.563532,8.966023,0.0,4.239944,18.0,10.0,0.0,0.0	293	.
chr16	33841365	33841822	ER_293_Scores_60.09045,26.563532,24.842999,0.0,4.239944,11.0,17.0,0.0,0.0	294	.
chr19	38359669	38360137	ER_294_Scores_59.404167,25.895744,24.842999,0.0,1.7245789,41.0,35.0,7.0,7.0	295	.
chr1	146614618	146615036	ER_295_Scores_59.401016,25.895744,8.966023,0.0,3.465368,20.0,13.0,0.0,1.0	296	.
chr4	33420	33943	ER_296_Scores_59.401016,25.895744,18.247765,0.0,3.465368,17.0,16.0,0.0,1.0	297	.
chr17	44624692	44625063	ER_297_Scores_58.84211,25.350132,18.247765,0.0,1.8148776,42.0,28.0,5.0,7.0	298	.
chr20	28261657	28262190	ER_298_Scores_58.547443,25.071228,24.842999,0.0,2.7657263,21.0,20.0,1.0,2.0	299	.
chr16	44950095	44950337	ER_299_Scores_58.547443,25.071228,24.842999,0.0,2.7657263,17.0,24.0,0.0,3.0	300	.
chr21	10105726	10106117	ER_300_Scores_57.944363,24.517096,18.247765,0.0,4.190302,14.0,13.0,0.0,0.0	301	.
chr21	10196013	10196646	ER_301_Scores_57.944363,24.517096,13.862016,0.0,4.190302,13.0,14.0,0.0,0.0	302	.
chr7	148974814	148975373	ER_302_Scores_57.944363,24.517096,8.966023,0.0,4.190302,11.0,16.0,0.0,0.0	303	.
chr10	127580897	127581352	ER_303_Scores_57.944363,24.517096,13.862016,0.0,4.190302,17.0,10.0,0.0,0.0	304	.
chr12	2235144	2235555	ER_304_Scores_57.944363,24.517096,8.966023,0.0,4.190302,14.0,13.0,0.0,0.0	305	.
chr16	33808983	33809399	ER_305_Scores_57.944363,24.517096,18.247765,0.0,4.190302,11.0,16.0,0.0,0.0	306	.
chr4	80493467	80493911	ER_306_Scores_57.37879,23.9822,8.966023,0.0,3.4230132,26.0,6.0,0.0,1.0	307	.
chr1	159635987	159636492	ER_307_Scores_57.362717,23.968164,24.842999,0.0,1.7945762,39.0,30.0,6.0,6.0	308	.
chr17	21947677	21948094	ER_308_Scores_57.002792,23.626535,24.842999,0.0,1.9073832,33.0,30.0,2.0,8.0	309	.
chr1	146247376	146247743	ER_309_Scores_56.695873,23.333118,24.842999,0.0,2.7314277,24.0,16.0,1.0,2.0	310	.
chr16	33862617	33862983	ER_310_Scores_55.88466,22.54208,24.842999,0.0,2.235098,12.0,38.0,6.0,0.0	311	.
chr1	142346266	142346620	ER_311_Scores_55.798275,22.481115,8.966023,0.0,4.1388903,11.0,15.0,0.0,0.0	312	.
chr1	143825632	143826115	ER_312_Scores_55.798275,22.481115,18.247765,0.0,4.1388903,13.0,13.0,0.0,0.0	313	.
chr3	604610	605087	ER_313_Scores_55.798275,22.481115,9.820558,0.0,4.1388903,8.0,18.0,0.0,0.0	314	.
chr3	605570	605959	ER_314_Scores_55.798275,22.481115,8.966023,0.0,4.1388903,13.0,13.0,0.0,0.0	315	.
chr6	27617400	27617771	ER_315_Scores_54.851086,21.586304,8.966023,0.0,2.6962936,20.0,19.0,1.0,2.0	316	.
chr6	26407938	26408286	ER_316_Scores_54.68229,21.443134,24.842999,0.0,2.9615576,17.0,18.0,1.0,1.0	317	.
chrY	11247733	11248107	ER_317_Scores_53.82374,20.602238,24.842999,0.0,2.006046,17.0,38.0,1.0,7.0	318	.
chr1	144108009	144108382	ER_318_Scores_53.724518,20.50432,8.966023,0.0,1.6481923,40.0,32.0,8.0,6.0	319	.
chr21	10085282	10085648	ER_319_Scores_53.652187,20.472889,8.966023,0.0,4.0855784,14.0,11.0,0.0,0.0	320	.
chr21	10108260	10108633	ER_320_Scores_53.652187,20.472889,13.862016,0.0,4.0855784,19.0,6.0,0.0,0.0	321	.
chr6	57606520	57606903	ER_321_Scores_53.652187,20.472889,9.820558,0.0,4.0855784,9.0,16.0,0.0,0.0	322	.
chr7	149035632	149035996	ER_322_Scores_53.652187,20.472889,13.862016,0.0,4.0855784,12.0,13.0,0.0,0.0	323	.
chr1	142368449	142368906	ER_323_Scores_53.652187,20.472889,8.966023,0.0,4.0855784,13.0,12.0,0.0,0.0	324	.
chr1	143748235	143748593	ER_324_Scores_53.652187,20.472889,8.966023,0.0,4.0855784,12.0,13.0,0.0,0.0	325	.
chr1	143821632	143821982	ER_325_Scores_53.652187,20.472889,9.820558,0.0,4.0855784,15.0,10.0,0.0,0.0	326	.
chr3	75867198	75867523	ER_326_Scores_53.652187,20.472889,8.966023,0.0,4.0855784,14.0,11.0,0.0,0.0	327	.
chr3	75871489	75871856	ER_327_Scores_53.652187,20.472889,8.966023,0.0,4.0855784,10.0,15.0,0.0,0.0	328	.
chr4	191039319	191039694	ER_328_Scores_53.652187,20.472889,8.966023,0.0,4.0855784,13.0,12.0,0.0,0.0	329	.
chr16	33840485	33840895	ER_329_Scores_53.652187,20.472889,8.966023,0.0,4.0855784,12.0,13.0,0.0,0.0	330	.

## Sheet: 4)H1 TFIIIC Top500 regions
#track text=H1_TFIIIC_Top500
#chr	start	stop	name	rank	strand
chr1	554252	560250	ER_0_Scores_2203.9326,2127.405,29.025467,0.0,8.754217,165.0,155.0,2.0,0.0	1	.
chr1	159680041	159682042	ER_1_Scores_1244.0631,1196.1088,29.025467,0.0,9.485756,62.0,115.0,0.0,0.0	2	.
chr1	159700536	159704213	ER_2_Scores_1244.0631,1196.1088,29.025467,0.0,9.485756,62.0,115.0,0.0,0.0	3	.
chr1	159685745	159689409	ER_3_Scores_1096.4624,1049.1827,29.025467,0.0,9.303823,78.0,78.0,0.0,0.0	4	.
chr6	26831121	26846917	ER_4_Scores_745.03217,700.0549,29.025467,0.0,8.747418,55.0,51.0,0.0,0.0	5	.
chr6	26871129	26886961	ER_5_Scores_745.03217,700.0549,29.025467,0.0,8.747418,51.0,55.0,0.0,0.0	6	.
chr1	159707917	159709154	ER_6_Scores_583.3742,539.07117,29.025467,0.0,8.395467,38.0,45.0,0.0,0.0	7	.
chr11	10486822	10488139	ER_7_Scores_578.4072,534.10675,29.025467,0.0,4.7609334,58.0,49.0,10.0,5.0	8	.
chr13	108874120	108874999	ER_8_Scores_568.85376,524.60504,29.025467,0.0,5.751771,39.0,54.0,4.0,2.0	9	.
chr16	3171755	3176560	ER_9_Scores_555.80066,511.57755,29.025467,0.0,5.1602907,54.0,43.0,2.0,8.0	10	.
chr1	147563324	147566038	ER_10_Scores_548.2312,504.04877,29.025467,0.0,8.306105,37.0,41.0,0.0,0.0	11	.
chr14	49397362	49399277	ER_11_Scores_532.65027,488.5456,29.025467,0.0,4.1133227,53.0,58.0,12.0,13.0	12	.
chr1	16730748	16735691	ER_12_Scores_520.60297,476.57468,29.025467,0.0,4.9741635,45.0,48.0,6.0,5.0	13	.
chr9	44010249	44011217	ER_13_Scores_518.20966,474.22028,29.025467,0.0,4.4936304,55.0,45.0,9.0,8.0	14	.
chr1	147944555	147953969	ER_14_Scores_508.207,464.28012,29.025467,0.0,6.7025857,37.0,40.0,2.0,0.0	15	.
chr1	144671952	144676314	ER_15_Scores_506.05957,462.15646,29.025467,0.0,8.191008,33.0,39.0,0.0,0.0	16	.
chr1	145968941	145973315	ER_16_Scores_506.05957,462.15646,29.025467,0.0,8.191008,33.0,39.0,0.0,0.0	17	.
chr1	159705218	159706111	ER_17_Scores_499.03098,455.17508,29.025467,0.0,8.170898,28.0,43.0,0.0,0.0	18	.
chr6	26824528	26830700	ER_18_Scores_484.97375,441.23825,29.025467,0.0,8.129821,28.0,41.0,0.0,0.0	19	.
chr6	26887382	26893554	ER_19_Scores_484.97375,441.23825,29.025467,0.0,8.129821,41.0,28.0,0.0,0.0	20	.
chr16	3177047	3180054	ER_20_Scores_479.09186,435.3882,29.025467,0.0,5.090766,39.0,45.0,4.0,5.0	21	.
chr5	180455548	180457592	ER_21_Scores_463.88794,420.40308,29.025467,0.0,8.065925,28.0,38.0,0.0,0.0	22	.
chr5	180460896	180463057	ER_22_Scores_463.88794,420.40308,29.025467,0.0,8.065925,38.0,28.0,0.0,0.0	23	.
chr1	159693127	159694252	ER_23_Scores_455.5538,412.19427,29.025467,0.0,5.8889112,37.0,36.0,0.0,4.0	24	.
chr3	97818994	97819839	ER_24_Scores_451.31296,407.9806,29.025467,0.0,5.6454396,41.0,33.0,1.0,4.0	25	.
chr1	159683047	159683622	ER_25_Scores_407.65912,364.85696,29.025467,0.0,7.8802543,28.0,30.0,0.0,0.0	26	.
chr1	159697838	159698413	ER_26_Scores_407.65912,364.85696,29.025467,0.0,7.8802543,28.0,30.0,0.0,0.0	27	.
chr10	41916954	41917183	ER_27_Scores_407.65912,364.85696,29.025467,0.0,7.8802543,29.0,29.0,0.0,0.0	28	.
chr6	26866222	26867635	ER_28_Scores_401.2641,358.4858,29.025467,0.0,5.7220535,30.0,35.0,3.0,1.0	29	.
chr5	79982198	79983533	ER_29_Scores_392.97287,350.32806,29.025467,0.0,4.236963,35.0,44.0,7.0,9.0	30	.
chr1	17070694	17075277	ER_30_Scores_392.37518,349.7357,29.025467,0.0,3.9061558,43.0,42.0,3.0,19.0	31	.
chr11	59074509	59076276	ER_31_Scores_390.79083,348.16373,29.025467,0.0,4.6258764,36.0,37.0,5.0,6.0	32	.
chr1	144687686	144691928	ER_32_Scores_379.54468,337.06198,29.025467,0.0,7.777614,28.0,26.0,0.0,0.0	33	.
chr1	145984687	145988940	ER_33_Scores_379.54468,337.06198,29.025467,0.0,7.777614,28.0,26.0,0.0,0.0	34	.
chr6	26861720	26863542	ER_34_Scores_372.51608,330.1382,29.025467,0.0,7.7507715,27.0,26.0,0.0,0.0	35	.
chr1	16851649	16860050	ER_35_Scores_372.51608,330.1382,29.025467,0.0,7.7507715,29.0,24.0,0.0,0.0	36	.
chr1	142123611	142125078	ER_36_Scores_369.08505,326.72385,29.025467,0.0,3.751611,39.0,44.0,20.0,4.0	37	.
chr6	27768329	27770029	ER_37_Scores_363.11853,320.85117,29.025467,0.0,4.8740563,27.0,38.0,3.0,5.0	38	.
chr5	180546332	180548816	ER_38_Scores_360.70355,318.4654,29.025467,0.0,5.5828843,31.0,28.0,2.0,2.0	39	.
chr1	16945577	16954747	ER_39_Scores_358.45886,316.33246,29.025467,0.0,7.695539,23.0,28.0,0.0,0.0	40	.
chr1	146219131	146221841	ER_40_Scores_351.43027,309.41132,29.025467,0.0,7.667109,19.0,31.0,0.0,0.0	41	.
chr1	146240666	146242345	ER_41_Scores_351.43027,309.41132,29.025467,0.0,7.667109,30.0,20.0,0.0,0.0	42	.
chr1	147558794	147562900	ER_42_Scores_351.43027,309.41132,29.025467,0.0,7.667109,19.0,31.0,0.0,0.0	43	.
chr1	159678328	159679449	ER_43_Scores_351.43027,309.41132,29.025467,0.0,7.667109,30.0,20.0,0.0,0.0	44	.
chr1	159763444	159768316	ER_44_Scores_349.5493,307.5671,29.025467,0.0,6.1926517,29.0,25.0,1.0,1.0	45	.
chr5	134288652	134289512	ER_45_Scores_345.1433,303.18542,29.025467,0.0,4.3871,40.0,27.0,9.0,3.0	46	.
chr1	159690632	159691320	ER_46_Scores_344.40167,302.51895,29.025467,0.0,7.6381073,31.0,18.0,0.0,0.0	47	.
chr17	18911922	18915639	ER_47_Scores_337.37305,295.68845,29.025467,0.0,7.608511,32.0,16.0,0.0,0.0	48	.
chr17	18931002	18936015	ER_48_Scores_337.37305,295.68845,29.025467,0.0,7.608511,24.0,24.0,0.0,0.0	49	.
chr17	19004144	19009161	ER_49_Scores_337.37305,295.68845,29.025467,0.0,7.608511,24.0,24.0,0.0,0.0	50	.
chr17	19024503	19028215	ER_50_Scores_337.37305,295.68845,29.025467,0.0,7.608511,16.0,32.0,0.0,0.0	51	.
chr17	19037856	19041567	ER_51_Scores_337.37305,295.68845,29.025467,0.0,7.608511,32.0,16.0,0.0,0.0	52	.
chr17	19057082	19062052	ER_52_Scores_337.37305,295.68845,29.025467,0.0,7.608511,24.0,24.0,0.0,0.0	53	.
chr11	59079934	59082923	ER_53_Scores_337.2714,295.58963,29.025467,0.0,3.9430797,37.0,35.0,11.0,7.0	54	.
chr1	17057138	17061555	ER_54_Scores_330.55972,288.94855,29.025467,0.0,5.2448845,22.0,34.0,1.0,4.0	55	.
chr1	144105889	144112076	ER_55_Scores_325.72852,284.21835,29.025467,0.0,3.7986898,44.0,28.0,11.0,9.0	56	.
chr6	26435108	26437578	ER_56_Scores_325.0798,283.58875,29.025467,0.0,4.0875397,33.0,34.0,9.0,6.0	57	.
chr6	26425852	26432171	ER_57_Scores_323.90082,282.4261,29.025467,0.0,5.2190046,30.0,25.0,3.0,2.0	58	.
chr1	147026567	147027465	ER_58_Scores_323.31583,281.91373,29.025467,0.0,7.547432,21.0,25.0,0.0,0.0	59	.
chr1	16867729	16872806	ER_59_Scores_316.28723,275.0629,29.025467,0.0,7.5158944,21.0,24.0,0.0,0.0	60	.
chr1	16932820	16937897	ER_60_Scores_316.28723,275.0629,29.025467,0.0,7.5158944,24.0,21.0,0.0,0.0	61	.
chr4	48980427	48981402	ER_61_Scores_316.28723,275.0629,29.025467,0.0,7.5158944,21.0,24.0,0.0,0.0	62	.
chr4	49022407	49023382	ER_62_Scores_316.28723,275.0629,29.025467,0.0,7.5158944,24.0,21.0,0.0,0.0	63	.
chr1	159694845	159696628	ER_63_Scores_312.87744,271.69644,29.025467,0.0,3.9176147,39.0,28.0,8.0,9.0	64	.
chr1	146864542	146865370	ER_64_Scores_309.25864,268.23087,29.025467,0.0,7.483652,17.0,27.0,0.0,0.0	65	.
chr17	41675418	41676467	ER_65_Scores_309.25864,268.23087,29.025467,0.0,7.483652,18.0,26.0,0.0,0.0	66	.
chr16	44961832	44962253	ER_66_Scores_309.25864,268.23087,29.025467,0.0,7.483652,30.0,14.0,0.0,0.0	67	.
chr6	28794990	28795922	ER_67_Scores_308.78497,267.767,29.025467,0.0,4.445381,26.0,33.0,6.0,4.0	68	.
chr16	44955726	44956146	ER_68_Scores_307.5315,266.53665,29.025467,0.0,6.547432,22.0,24.0,0.0,1.0	69	.
chr6	26418924	26422413	ER_69_Scores_307.07864,266.09836,29.025467,0.0,3.8396122,35.0,32.0,12.0,6.0	70	.
chr6	27310829	27313864	ER_70_Scores_306.99548,266.02246,29.025467,0.0,4.16872,29.0,33.0,7.0,6.0	71	.
chr1	16744579	16748994	ER_71_Scores_302.23,261.43576,29.025467,0.0,7.4506726,24.0,19.0,0.0,0.0	72	.
chr1	159845083	159850908	ER_72_Scores_302.23,261.43576,29.025467,0.0,7.4506726,23.0,20.0,0.0,0.0	73	.
chr4	48986736	48987238	ER_73_Scores_302.23,261.43576,29.025467,0.0,7.4506726,18.0,25.0,0.0,0.0	74	.
chr1	159769629	159770609	ER_74_Scores_300.5958,259.86145,29.025467,0.0,6.5158944,23.0,22.0,0.0,1.0	75	.
chr6	28870530	28872955	ER_75_Scores_296.9996,256.30286,29.025467,0.0,5.608511,24.0,24.0,3.0,0.0	76	.
chr6	26661084	26664451	ER_76_Scores_295.39914,254.72615,29.025467,0.0,4.295292,28.0,30.0,9.0,2.0	77	.
chr6	27306695	27308152	ER_77_Scores_293.487,252.98108,29.025467,0.0,5.3161793,26.0,23.0,3.0,1.0	78	.
chr5	180532854	180534594	ER_78_Scores_290.12228,249.65526,29.025467,0.0,3.6736076,29.0,37.0,8.0,12.0	79	.
chr7	101945412	101949462	ER_79_Scores_288.17282,247.8497,29.025467,0.0,7.382362,25.0,16.0,0.0,0.0	80	.
chr7	102044606	102048771	ER_80_Scores_288.17282,247.8497,29.025467,0.0,7.382362,25.0,16.0,0.0,0.0	81	.
chr1	16861027	16867141	ER_81_Scores_288.17282,247.8497,29.025467,0.0,7.382362,22.0,19.0,0.0,0.0	82	.
chr1	16938485	16944597	ER_82_Scores_288.17282,247.8497,29.025467,0.0,7.382362,18.0,23.0,0.0,0.0	83	.
chrY	1325564	1326494	ER_83_Scores_288.17282,247.8497,29.025467,0.0,7.382362,16.0,25.0,0.0,0.0	84	.
chrX	1325564	1326494	ER_84_Scores_288.17282,247.8497,29.025467,0.0,7.382362,16.0,25.0,0.0,0.0	85	.
chr1	159663524	159664635	ER_85_Scores_286.73062,246.43135,29.025467,0.0,4.723419,23.0,29.0,6.0,1.0	86	.
chr9	42405620	42406252	ER_86_Scores_284.09036,243.82103,29.025467,0.0,5.053145,21.0,28.0,3.0,2.0	87	.
chr6	26675873	26677847	ER_87_Scores_283.6599,243.39673,29.025467,0.0,3.699771,37.0,27.0,16.0,3.0	88	.
chr1	16927304	16928858	ER_88_Scores_280.1146,240.07158,29.025467,0.0,5.2563663,19.0,28.0,0.0,4.0	89	.
chr17	41035771	41036835	ER_89_Scores_279.80127,239.76897,29.025467,0.0,6.4169216,26.0,16.0,0.0,1.0	90	.
chr17	7982961	7983767	ER_90_Scores_277.89713,237.88037,29.025467,0.0,4.428843,23.0,30.0,7.0,2.0	91	.
chr16	3180526	3181903	ER_91_Scores_277.13696,237.13472,29.025467,0.0,4.3181825,28.0,26.0,6.0,4.0	92	.
chr6	27756521	27758001	ER_92_Scores_276.7441,236.74477,29.025467,0.0,3.4083958,30.0,38.0,12.0,13.0	93	.
chr6	28864423	28867994	ER_93_Scores_275.78528,235.81003,29.025467,0.0,3.4436836,33.0,34.0,6.0,18.0	94	.
chr6	27677849	27679620	ER_94_Scores_270.8425,231.09644,29.025467,0.0,4.29134,23.0,30.0,5.0,5.0	95	.
chr17	8029171	8031725	ER_95_Scores_270.81158,231.07553,29.025467,0.0,3.7590349,26.0,34.0,11.0,6.0	96	.
chr6	27287415	27290969	ER_96_Scores_270.36084,230.63478,29.025467,0.0,4.1926517,28.0,26.0,5.0,6.0	97	.
chr1	17061960	17063549	ER_97_Scores_268.87613,229.188,29.025467,0.0,4.801156,15.0,33.0,6.0,0.0	98	.
chrY	57244057	57244283	ER_98_Scores_267.087,227.59918,29.025467,0.0,7.27342,17.0,21.0,0.0,0.0	99	.
chrY	57297511	57297737	ER_99_Scores_267.087,227.59918,29.025467,0.0,7.27342,17.0,21.0,0.0,0.0	100	.
chr18	42798688	42803266	ER_100_Scores_267.087,227.59918,29.025467,0.0,7.27342,21.0,17.0,0.0,0.0	101	.
chr18	42804546	42808119	ER_101_Scores_267.087,227.59918,29.025467,0.0,7.27342,21.0,17.0,0.0,0.0	102	.
chr2	87905255	87906035	ER_102_Scores_264.28897,224.8786,29.025467,0.0,4.962469,23.0,23.0,0.0,5.0	103	.
chr6	27666693	27667565	ER_103_Scores_262.35626,222.98619,29.025467,0.0,4.77094,25.0,22.0,2.0,4.0	104	.
chr1	147938868	147941441	ER_104_Scores_262.35626,222.98619,29.025467,0.0,4.77094,29.0,18.0,1.0,5.0	105	.
chr5	175951167	175951765	ER_105_Scores_260.8604,221.50291,29.025467,0.0,4.608511,24.0,24.0,5.0,2.0	106	.
chr6	27578408	27580111	ER_106_Scores_260.1358,220.8378,29.025467,0.0,3.6070316,27.0,33.0,8.0,11.0	107	.
chr1	147553322	147554855	ER_107_Scores_260.10944,220.8378,29.025467,0.0,5.1617236,29.0,15.0,3.0,1.0	108	.
chr5	69420081	69421044	ER_108_Scores_260.05838,220.8378,29.025467,0.0,7.235198,23.0,14.0,0.0,0.0	109	.
chr5	70295497	70296491	ER_109_Scores_260.05838,220.8378,29.025467,0.0,7.235198,23.0,14.0,0.0,0.0	110	.
chr7	76422969	76424788	ER_110_Scores_260.05838,220.8378,29.025467,0.0,7.235198,20.0,17.0,0.0,0.0	111	.
chr1	141495835	141496758	ER_111_Scores_260.05838,220.8378,29.025467,0.0,7.235198,15.0,22.0,0.0,0.0	112	.
chr12	130349726	130350506	ER_112_Scores_260.05838,220.8378,29.025467,0.0,7.235198,12.0,25.0,0.0,0.0	113	.
chr1	147550827	147551631	ER_113_Scores_255.84651,216.72649,29.025467,0.0,4.740077,20.0,26.0,5.0,1.0	114	.
chr6	26855896	26858962	ER_114_Scores_253.02979,214.09206,29.025467,0.0,7.1959352,17.0,19.0,0.0,0.0	115	.
chr1	141514442	141515477	ER_115_Scores_253.02979,214.09206,29.025467,0.0,7.1959352,22.0,14.0,0.0,0.0	116	.
chr16	44948929	44949149	ER_116_Scores_253.02979,214.09206,29.025467,0.0,7.1959352,18.0,18.0,0.0,0.0	117	.
chr16	44960848	44961068	ER_117_Scores_253.02979,214.09206,29.025467,0.0,7.1959352,18.0,18.0,0.0,0.0	118	.
chrY	57293942	57294168	ER_118_Scores_252.10834,213.20827,29.025467,0.0,6.27342,17.0,21.0,1.0,0.0	119	.
chr17	34277051	34278018	ER_119_Scores_251.78879,212.90594,29.025467,0.0,3.8707237,26.0,28.0,7.0,7.0	120	.
chr6	28818313	28819048	ER_120_Scores_251.71976,212.8466,29.025467,0.0,4.110576,24.0,27.0,4.0,7.0	121	.
chr11	59088879	59090848	ER_121_Scores_251.71976,212.8466,29.025467,0.0,4.110576,26.0,25.0,5.0,6.0	122	.
chr1	147936388	147937144	ER_122_Scores_251.13231,212.27776,29.025467,0.0,4.8986893,21.0,23.0,0.0,5.0	123	.
chr19	1333568	1334781	ER_123_Scores_249.69739,210.85321,29.025467,0.0,3.2668116,30.0,34.0,16.0,10.0	124	.
chr6	27252066	27253374	ER_124_Scores_249.34732,210.51128,29.025467,0.0,4.7085395,23.0,22.0,1.0,5.0	125	.
chr6	29015968	29020353	ER_125_Scores_247.99068,209.17378,29.025467,0.0,4.547432,24.0,22.0,3.0,4.0	126	.
chr1	238414652	238415235	ER_126_Scores_247.99068,209.17378,29.025467,0.0,4.547432,28.0,18.0,4.0,3.0	127	.
chr6	29056879	29057853	ER_127_Scores_246.09991,207.35881,29.025467,0.0,3.7776144,30.0,24.0,8.0,7.0	128	.
chr7	56405581	56407075	ER_128_Scores_246.00119,207.35881,29.025467,0.0,7.155575,17.0,18.0,0.0,0.0	129	.
chr17	33425402	33427674	ER_129_Scores_246.00119,207.35881,29.025467,0.0,7.155575,13.0,22.0,0.0,0.0	130	.
chr17	33657083	33659355	ER_130_Scores_246.00119,207.35881,29.025467,0.0,7.155575,22.0,13.0,0.0,0.0	131	.
chr6	28682511	28683213	ER_131_Scores_245.53603,206.9163,29.025467,0.0,3.9160645,24.0,28.0,5.0,8.0	132	.
chr17	7963446	7964828	ER_132_Scores_245.16872,206.57971,29.025467,0.0,3.0875397,29.0,38.0,21.0,10.0	133	.
chr17	8065871	8066948	ER_133_Scores_244.40147,205.82571,29.025467,0.0,3.445381,27.0,32.0,9.0,12.0	134	.
chr1	16710251	16710937	ER_134_Scores_243.03021,204.46765,29.025467,0.0,5.3469543,13.0,27.0,0.0,3.0	135	.
chr5	134291052	134291785	ER_135_Scores_242.45139,203.9027,29.025467,0.0,3.137091,23.0,42.0,21.0,8.0	136	.
chr17	8063931	8065242	ER_136_Scores_239.9801,201.5075,29.025467,0.0,4.2563663,27.0,20.0,3.0,6.0	137	.
chr17	60344481	60345378	ER_137_Scores_238.97258,200.63844,29.025467,0.0,7.114052,14.0,20.0,0.0,0.0	138	.
chr12	130710754	130712082	ER_138_Scores_238.27827,199.96973,29.025467,0.0,6.1959352,25.0,11.0,0.0,1.0	139	.
chr6	26412124	26414414	ER_139_Scores_238.01462,199.71654,29.025467,0.0,4.831959,17.0,25.0,3.0,2.0	140	.
chr6	27743805	27744740	ER_140_Scores_236.88342,198.59773,29.025467,0.0,3.5079188,28.0,28.0,10.0,9.0	141	.
chr6	26438856	26440461	ER_141_Scores_236.38237,198.10577,29.025467,0.0,4.6433177,23.0,20.0,4.0,2.0	142	.
chr6	27349006	27352170	ER_142_Scores_236.38237,198.10577,29.025467,0.0,4.6433177,21.0,22.0,4.0,2.0	143	.
chr5	180528527	180529597	ER_143_Scores_234.29712,196.06577,29.025467,0.0,4.345969,20.0,25.0,5.0,3.0	144	.
chr6	27616888	27623506	ER_144_Scores_234.1779,195.95297,29.025467,0.0,3.7234194,28.0,24.0,7.0,8.0	145	.
chr1	141883621	141884411	ER_145_Scores_233.22256,195.05249,29.025467,0.0,5.650235,13.0,24.0,1.0,1.0	146	.
chr7	75924847	75926601	ER_146_Scores_231.94397,193.87292,29.025467,0.0,7.0712986,17.0,16.0,0.0,0.0	147	.
chr7	101934910	101935857	ER_147_Scores_231.94397,193.87292,29.025467,0.0,7.0712986,17.0,16.0,0.0,0.0	148	.
chr7	101936464	101937695	ER_148_Scores_231.94397,193.87292,29.025467,0.0,7.0712986,16.0,17.0,0.0,0.0	149	.
chr7	102034133	102035077	ER_149_Scores_231.94397,193.87292,29.025467,0.0,7.0712986,17.0,16.0,0.0,0.0	150	.
chr7	102035684	102036915	ER_150_Scores_231.94397,193.87292,29.025467,0.0,7.0712986,16.0,17.0,0.0,0.0	151	.
chr8	58281783	58282778	ER_151_Scores_231.94397,193.87292,29.025467,0.0,7.0712986,11.0,22.0,0.0,0.0	152	.
chr8	58286125	58286914	ER_152_Scores_231.36786,193.32523,29.025467,0.0,6.155575,11.0,24.0,0.0,1.0	153	.
chr6	27680348	27682506	ER_153_Scores_229.91756,191.91171,29.025467,0.0,4.6095667,22.0,20.0,3.0,3.0	154	.
chr12	123971948	123973543	ER_154_Scores_229.91756,191.91171,29.025467,0.0,4.6095667,20.0,22.0,4.0,2.0	155	.
chr6	27668591	27671508	ER_155_Scores_228.77795,190.79826,29.025467,0.0,4.4506726,22.0,21.0,6.0,1.0	156	.
chr17	70541374	70542541	ER_156_Scores_227.596,189.64775,29.025467,0.0,3.1740723,25.0,35.0,17.0,9.0	157	.
chr6	27629232	27629832	ER_157_Scores_224.93945,187.14012,29.025467,0.0,4.7619915,21.0,19.0,2.0,3.0	158	.
chr1	16874180	16874769	ER_158_Scores_224.91537,187.14012,29.025467,0.0,7.02724,10.0,22.0,0.0,0.0	159	.
chr15	72166238	72166794	ER_159_Scores_224.91537,187.14012,29.025467,0.0,7.02724,15.0,17.0,0.0,0.0	160	.
chr15	73357222	73357932	ER_160_Scores_224.91537,187.14012,29.025467,0.0,7.02724,17.0,15.0,0.0,0.0	161	.
chr6	26807858	26809931	ER_161_Scores_223.90735,186.17014,29.025467,0.0,3.2703083,32.0,25.0,15.0,8.0	162	.
chr6	27309418	27310114	ER_162_Scores_222.40028,184.70702,29.025467,0.0,4.4169216,22.0,20.0,3.0,4.0	163	.
chr8	67188794	67189518	ER_163_Scores_221.09221,183.46098,29.025467,0.0,3.8778548,25.0,22.0,7.0,5.0	164	.
chr16	3161750	3163071	ER_164_Scores_221.09221,183.46098,29.025467,0.0,3.8778548,22.0,25.0,4.0,8.0	165	.
chr9	66198301	66199333	ER_165_Scores_220.9822,183.35936,29.025467,0.0,4.056463,22.0,23.0,4.0,6.0	166	.
chr6	26790401	26791927	ER_166_Scores_220.32448,182.73616,29.025467,0.0,4.951492,22.0,16.0,1.0,3.0	167	.
chr1	16955422	16956407	ER_167_Scores_220.32448,182.73616,29.025467,0.0,4.951492,17.0,21.0,2.0,2.0	168	.
chr7	101963931	101964738	ER_168_Scores_217.88676,180.42197,29.025467,0.0,6.981793,14.0,17.0,0.0,0.0	169	.
chrY	2003176	2004048	ER_169_Scores_217.88676,180.42197,29.025467,0.0,6.981793,13.0,18.0,0.0,0.0	170	.
chrX	2003176	2004048	ER_170_Scores_217.88676,180.42197,29.025467,0.0,6.981793,13.0,18.0,0.0,0.0	171	.
chr18	42810461	42811550	ER_171_Scores_217.88676,180.42197,29.025467,0.0,6.981793,16.0,15.0,0.0,0.0	172	.
chr17	8070109	8071376	ER_172_Scores_217.87822,180.42151,29.025467,0.0,3.5256138,24.0,27.0,14.0,3.0	173	.
chr5	70428538	70429188	ER_173_Scores_217.55714,180.11224,29.025467,0.0,6.0712986,22.0,11.0,0.0,1.0	174	.
chr6	26701707	26703491	ER_174_Scores_217.02594,179.59978,29.025467,0.0,4.5395994,18.0,22.0,3.0,3.0	175	.
chr19	53145174	53145706	ER_175_Scores_216.21178,178.8032,29.025467,0.0,5.1959352,16.0,20.0,3.0,0.0	176	.
chr11	59086454	59087015	ER_176_Scores_216.03687,178.63869,29.025467,0.0,4.382362,21.0,20.0,4.0,3.0	177	.
chr6	28723642	28724450	ER_177_Scores_215.38586,178.01225,29.025467,0.0,3.7709396,24.0,23.0,4.0,9.0	178	.
chr6	28832736	28834610	ER_178_Scores_215.34389,177.98187,29.025467,0.0,3.154831,25.0,32.0,13.0,12.0	179	.
chr6	26684255	26685629	ER_179_Scores_214.98372,177.63957,29.025467,0.0,4.1287446,18.0,25.0,5.0,4.0	180	.
chr20	45431298	45432018	ER_180_Scores_214.84915,177.52643,29.025467,0.0,3.9309318,24.0,21.0,2.0,9.0	181	.
chr6	27658187	27660532	ER_181_Scores_214.84915,177.52643,29.025467,0.0,3.9309318,26.0,19.0,6.0,5.0	182	.
chr5	180577424	180578942	ER_182_Scores_214.0465,176.7394,29.025467,0.0,3.0468316,29.0,30.0,12.0,16.0	183	.
chr10	1271802	1272418	ER_183_Scores_213.7276,176.43503,29.025467,0.0,4.9132695,23.0,14.0,1.0,3.0	184	.
chr6	27761551	27762196	ER_184_Scores_211.91083,174.64923,29.025467,0.0,4.6884575,24.0,14.0,3.0,2.0	185	.
chr7	56409266	56409963	ER_185_Scores_210.85815,173.73322,29.025467,0.0,6.934868,15.0,15.0,0.0,0.0	186	.
chr1	16715253	16715825	ER_186_Scores_210.85815,173.73322,29.025467,0.0,6.934868,15.0,15.0,0.0,0.0	187	.
chr1	141519637	141520336	ER_187_Scores_210.85815,173.73322,29.025467,0.0,6.934868,21.0,9.0,0.0,0.0	188	.
chr1	147567409	147568435	ER_188_Scores_210.85815,173.73322,29.025467,0.0,6.934868,15.0,15.0,0.0,0.0	189	.
chr16	44989572	44989788	ER_189_Scores_210.85815,173.73322,29.025467,0.0,6.934868,15.0,15.0,0.0,0.0	190	.
chr19	53121560	53122107	ER_190_Scores_210.85815,173.73322,29.025467,0.0,6.934868,23.0,7.0,0.0,0.0	191	.
chr1	146614546	146615223	ER_191_Scores_209.01698,171.98961,29.025467,0.0,3.8154545,30.0,15.0,9.0,3.0	192	.
chr6	27336254	27337008	ER_192_Scores_208.67484,171.6679,29.025467,0.0,3.991241,15.0,28.0,6.0,4.0	193	.
chr6	28718940	28719504	ER_193_Scores_207.25592,170.27893,29.025467,0.0,3.4191813,20.0,30.0,10.0,8.0	194	.
chr1	16931243	16932027	ER_194_Scores_207.14174,170.17438,29.025467,0.0,4.874007,22.0,14.0,1.0,3.0	195	.
chr7	102063142	102064126	ER_195_Scores_206.05452,169.10634,29.025467,0.0,5.486336,16.0,17.0,0.0,2.0	196	.
chr19	4675756	4676671	ER_196_Scores_204.18895,167.2945,29.025467,0.0,4.466065,19.0,19.0,2.0,4.0	197	.
chr7	101940769	101943512	ER_197_Scores_203.82956,167.02492,29.025467,0.0,6.8863645,15.0,14.0,0.0,0.0	198	.
chr7	102039872	102041474	ER_198_Scores_203.82956,167.02492,29.025467,0.0,6.8863645,15.0,14.0,0.0,0.0	199	.
chr1	141511903	141512631	ER_199_Scores_203.82956,167.02492,29.025467,0.0,6.8863645,16.0,13.0,0.0,0.0	200	.
chr1	141877852	141878502	ER_200_Scores_203.82956,167.02492,29.025467,0.0,6.8863645,10.0,19.0,0.0,0.0	201	.
chr17	40988533	40989175	ER_201_Scores_203.82956,167.02492,29.025467,0.0,6.8863645,15.0,14.0,0.0,0.0	202	.
chr17	41939703	41940345	ER_202_Scores_203.82956,167.02492,29.025467,0.0,6.8863645,14.0,15.0,0.0,0.0	203	.
chr8	8061786	8062600	ER_203_Scores_203.76126,166.96355,29.025467,0.0,5.981793,16.0,15.0,0.0,1.0	204	.
chr1	141518324	141518876	ER_204_Scores_203.76126,166.96355,29.025467,0.0,5.981793,14.0,17.0,1.0,0.0	205	.
chr1	141507634	141508475	ER_205_Scores_202.85434,166.0994,29.025467,0.0,5.114052,15.0,19.0,1.0,2.0	206	.
chr1	141834183	141834751	ER_206_Scores_202.83908,166.091,29.025467,0.0,4.177029,19.0,21.0,4.0,4.0	207	.
chr6	26679531	26680783	ER_207_Scores_202.69856,165.95596,29.025467,0.0,3.86571,16.0,27.0,9.0,2.0	208	.
chr5	180523695	180524207	ER_208_Scores_200.56744,163.87068,29.025467,0.0,4.8336463,21.0,14.0,1.0,3.0	209	.
chr22	17259887	17260219	ER_209_Scores_199.585,162.90132,29.025467,0.0,2.9483802,34.0,23.0,15.0,14.0	210	.
chr4	49325072	49325752	ER_210_Scores_199.27954,162.61757,29.025467,0.0,5.4422774,17.0,15.0,0.0,2.0	211	.
chr6	27370789	27371652	ER_211_Scores_198.08723,161.47366,29.025467,0.0,3.2747915,19.0,31.0,9.0,11.0	212	.
chr8	12399876	12400690	ER_212_Scores_196.86948,160.37422,29.025467,0.0,5.934868,12.0,18.0,1.0,0.0	213	.
chr1	141880540	141881003	ER_213_Scores_196.86948,160.37422,29.025467,0.0,5.934868,13.0,17.0,0.0,1.0	214	.
chr17	60328875	60329463	ER_214_Scores_196.86948,160.37422,29.025467,0.0,5.934868,15.0,15.0,0.0,1.0	215	.
chr6	26853720	26854402	ER_215_Scores_196.80095,160.37422,29.025467,0.0,6.836174,12.0,16.0,0.0,0.0	216	.
chr7	102022487	102023160	ER_216_Scores_196.80095,160.37422,29.025467,0.0,6.836174,13.0,15.0,0.0,0.0	217	.
chr1	120565585	120566224	ER_217_Scores_196.80095,160.37422,29.025467,0.0,6.836174,13.0,15.0,0.0,0.0	218	.
chr1	159896359	159896869	ER_218_Scores_196.80095,160.37422,29.025467,0.0,6.836174,11.0,17.0,0.0,0.0	219	.
chr4	48992447	48993096	ER_219_Scores_196.80095,160.37422,29.025467,0.0,6.836174,12.0,16.0,0.0,0.0	220	.
chr17	18896314	18896819	ER_220_Scores_196.80095,160.37422,29.025467,0.0,6.836174,8.0,20.0,0.0,0.0	221	.
chr17	18917782	18918394	ER_221_Scores_196.80095,160.37422,29.025467,0.0,6.836174,13.0,15.0,0.0,0.0	222	.
chr17	18965797	18966302	ER_222_Scores_196.80095,160.37422,29.025467,0.0,6.836174,20.0,8.0,0.0,0.0	223	.
chr17	19021753	19022365	ER_223_Scores_196.80095,160.37422,29.025467,0.0,6.836174,15.0,13.0,0.0,0.0	224	.
chr17	19043706	19044318	ER_224_Scores_196.80095,160.37422,29.025467,0.0,6.836174,13.0,15.0,0.0,0.0	225	.
chr17	33655625	33656256	ER_225_Scores_196.80095,160.37422,29.025467,0.0,6.836174,12.0,16.0,0.0,0.0	226	.
chr17	41924063	41924728	ER_226_Scores_196.80095,160.37422,29.025467,0.0,6.836174,16.0,12.0,0.0,0.0	227	.
chr16	28344560	28345015	ER_227_Scores_196.80095,160.37422,29.025467,0.0,6.836174,16.0,12.0,0.0,0.0	228	.
chr16	68780302	68781048	ER_228_Scores_196.80095,160.37422,29.025467,0.0,6.836174,13.0,15.0,0.0,0.0	229	.
chr18	42796194	42796759	ER_229_Scores_196.80095,160.37422,29.025467,0.0,6.836174,14.0,14.0,0.0,0.0	230	.
chr6	28887530	28888253	ER_230_Scores_193.73315,157.38547,29.025467,0.0,3.2076774,28.0,22.0,5.0,16.0	231	.
chr16	44949912	44950316	ER_231_Scores_193.65356,157.31296,29.025467,0.0,3.0503316,22.0,31.0,8.0,17.0	232	.
chr6	58257509	58258114	ER_232_Scores_192.51219,156.19461,29.025467,0.0,5.3968306,18.0,13.0,2.0,0.0	233	.
chr4	49230571	49231270	ER_233_Scores_192.51219,156.19461,29.025467,0.0,5.3968306,21.0,10.0,0.0,2.0	234	.
chr6	28913736	28914418	ER_234_Scores_192.51074,156.19461,29.025467,0.0,3.24579,35.0,14.0,7.0,13.0	235	.
chr1	142328552	142329189	ER_235_Scores_192.46547,156.15884,29.025467,0.0,4.570612,18.0,17.0,2.0,3.0	236	.
chr5	180565827	180567098	ER_236_Scores_192.28412,155.98286,29.025467,0.0,3.5767612,28.0,16.0,9.0,5.0	237	.
chr6	27548829	27550536	ER_237_Scores_192.28412,155.98286,29.025467,0.0,3.5767612,25.0,19.0,7.0,7.0	238	.
chr2	149355573	149356151	ER_238_Scores_190.62746,154.39532,29.025467,0.0,3.7973995,31.0,10.0,7.0,4.0	239	.
chr6	27766927	27767880	ER_239_Scores_190.25826,154.04797,29.025467,0.0,3.9887276,22.0,17.0,5.0,4.0	240	.
chr1	141882057	141882745	ER_240_Scores_190.25826,154.04797,29.025467,0.0,3.9887276,21.0,18.0,2.0,7.0	241	.
chr5	69421901	69422620	ER_241_Scores_189.77234,153.67049,29.025467,0.0,6.784174,12.0,15.0,0.0,0.0	242	.
chr5	70297348	70298067	ER_242_Scores_189.77234,153.67049,29.025467,0.0,6.784174,12.0,15.0,0.0,0.0	243	.
chr5	70430090	70430852	ER_243_Scores_189.77234,153.67049,29.025467,0.0,6.784174,12.0,15.0,0.0,0.0	244	.
chr7	102041973	102042706	ER_244_Scores_189.77234,153.67049,29.025467,0.0,6.784174,15.0,12.0,0.0,0.0	245	.
chr7	102065297	102066333	ER_245_Scores_189.77234,153.67049,29.025467,0.0,6.784174,15.0,12.0,0.0,0.0	246	.
chr1	159812174	159812616	ER_246_Scores_189.77234,153.67049,29.025467,0.0,6.784174,15.0,12.0,0.0,0.0	247	.
chr1	159894014	159894456	ER_247_Scores_189.77234,153.67049,29.025467,0.0,6.784174,15.0,12.0,0.0,0.0	248	.
chr4	48950891	48951359	ER_248_Scores_189.77234,153.67049,29.025467,0.0,6.784174,13.0,14.0,0.0,0.0	249	.
chr17	60354460	60354872	ER_249_Scores_189.77234,153.67049,29.025467,0.0,6.784174,11.0,16.0,0.0,0.0	250	.
chr1	16849440	16850111	ER_250_Scores_189.53664,153.44463,29.025467,0.0,5.02724,18.0,14.0,2.0,1.0	251	.
chr6	26859770	26860481	ER_251_Scores_187.45615,151.41063,29.025467,0.0,4.7493706,15.0,18.0,3.0,1.0	252	.
chr17	8025997	8026596	ER_252_Scores_186.44719,150.42725,29.025467,0.0,3.543782,25.0,18.0,6.0,8.0	253	.
chr1	16711559	16712000	ER_253_Scores_186.01244,149.99907,29.025467,0.0,4.5290895,20.0,14.0,1.0,4.0	254	.
chr1	143248090	143248603	ER_254_Scores_185.75294,149.76006,29.025467,0.0,5.349905,14.0,16.0,1.0,1.0	255	.
chr1	147588353	147588848	ER_255_Scores_185.75294,149.76006,29.025467,0.0,5.349905,19.0,11.0,1.0,1.0	256	.
chr15	70729239	70729795	ER_256_Scores_185.75294,149.76006,29.025467,0.0,5.349905,15.0,15.0,2.0,0.0	257	.
chr12	54870554	54871092	ER_257_Scores_185.72212,149.74869,29.025467,0.0,3.6095667,23.0,19.0,5.0,8.0	258	.
chr1	141896432	141896926	ER_258_Scores_185.04787,149.0996,29.025467,0.0,4.34822,20.0,15.0,0.0,6.0	259	.
chr6	27233954	27234492	ER_259_Scores_184.45764,148.54419,29.025467,0.0,4.1959352,16.0,20.0,4.0,3.0	260	.
chr4	48855774	48856528	ER_260_Scores_184.45764,148.54419,29.025467,0.0,4.1959352,19.0,17.0,0.0,7.0	261	.
chr6	26681900	26682980	ER_261_Scores_184.2875,148.38196,29.025467,0.0,3.851224,19.0,20.0,2.0,8.0	262	.
chr11	59083365	59084151	ER_262_Scores_184.2875,148.38196,29.025467,0.0,3.851224,18.0,21.0,2.0,8.0	263	.
chr1	141486624	141487841	ER_263_Scores_183.09953,147.24487,29.025467,0.0,5.836174,15.0,13.0,1.0,0.0	264	.
chr17	41842705	41843288	ER_264_Scores_183.09953,147.24487,29.025467,0.0,5.836174,12.0,16.0,0.0,1.0	265	.
chr22	37370058	37370608	ER_265_Scores_182.89413,147.05692,29.025467,0.0,4.981793,6.0,25.0,3.0,0.0	266	.
chr6	26644226	26644664	ER_266_Scores_182.89413,147.05692,29.025467,0.0,4.981793,15.0,16.0,1.0,2.0	267	.
chr6	29021844	29022349	ER_267_Scores_182.89413,147.05692,29.025467,0.0,4.981793,9.0,22.0,2.0,1.0	268	.
chr9	35903662	35904049	ER_268_Scores_182.89413,147.05692,29.025467,0.0,4.981793,11.0,20.0,1.0,2.0	269	.
chr1	159851723	159852253	ER_269_Scores_182.89413,147.05692,29.025467,0.0,4.981793,21.0,10.0,2.0,1.0	270	.
chr7	76420738	76421259	ER_270_Scores_182.74374,147.01482,29.025467,0.0,6.73023,12.0,14.0,0.0,0.0	271	.
chr7	101944220	101944705	ER_271_Scores_182.74374,147.01482,29.025467,0.0,6.73023,15.0,11.0,0.0,0.0	272	.
chr7	101953442	101954996	ER_272_Scores_182.74374,147.01482,29.025467,0.0,6.73023,12.0,14.0,0.0,0.0	273	.
chr7	102043414	102043899	ER_273_Scores_182.74374,147.01482,29.025467,0.0,6.73023,15.0,11.0,0.0,0.0	274	.
chr8	8068300	8068934	ER_274_Scores_182.74374,147.01482,29.025467,0.0,6.73023,16.0,10.0,0.0,0.0	275	.
chr9	45249921	45250390	ER_275_Scores_182.74374,147.01482,29.025467,0.0,6.73023,17.0,9.0,0.0,0.0	276	.
chr9	66236912	66237386	ER_276_Scores_182.74374,147.01482,29.025467,0.0,6.73023,17.0,9.0,0.0,0.0	277	.
chr1	17066852	17067296	ER_277_Scores_182.74374,147.01482,29.025467,0.0,6.73023,15.0,11.0,0.0,0.0	278	.
chr1	143398173	143398741	ER_278_Scores_182.74374,147.01482,29.025467,0.0,6.73023,10.0,16.0,0.0,0.0	279	.
chr1	143673542	143674134	ER_279_Scores_182.74374,147.01482,29.025467,0.0,6.73023,10.0,16.0,0.0,0.0	280	.
chr1	147595023	147595735	ER_280_Scores_182.74374,147.01482,29.025467,0.0,6.73023,16.0,10.0,0.0,0.0	281	.
chr1	147980566	147981190	ER_281_Scores_182.74374,147.01482,29.025467,0.0,6.73023,16.0,10.0,0.0,0.0	282	.
chr4	49234870	49235424	ER_282_Scores_182.74374,147.01482,29.025467,0.0,6.73023,13.0,13.0,0.0,0.0	283	.
chr15	28521513	28521880	ER_283_Scores_182.74374,147.01482,29.025467,0.0,6.73023,19.0,7.0,0.0,0.0	284	.
chr15	100283981	100284410	ER_284_Scores_182.74374,147.01482,29.025467,0.0,6.73023,14.0,12.0,0.0,0.0	285	.
chr17	18918920	18919428	ER_285_Scores_182.74374,147.01482,29.025467,0.0,6.73023,15.0,11.0,0.0,0.0	286	.
chr17	19020728	19021227	ER_286_Scores_182.74374,147.01482,29.025467,0.0,6.73023,11.0,15.0,0.0,0.0	287	.
chr17	19044844	19045343	ER_287_Scores_182.74374,147.01482,29.025467,0.0,6.73023,15.0,11.0,0.0,0.0	288	.
chr16	28721823	28722341	ER_288_Scores_182.74374,147.01482,29.025467,0.0,6.73023,13.0,13.0,0.0,0.0	289	.
chr19	56555	56984	ER_289_Scores_182.74374,147.01482,29.025467,0.0,6.73023,12.0,14.0,0.0,0.0	290	.
chr1	141893898	141894546	ER_290_Scores_180.92053,145.22975,29.025467,0.0,4.705312,18.0,14.0,0.0,4.0	291	.
chr17	8055213	8056448	ER_291_Scores_180.92053,145.22975,29.025467,0.0,4.705312,17.0,15.0,0.0,4.0	292	.
chr11	59072771	59073851	ER_292_Scores_180.63417,144.95377,29.025467,0.0,3.510031,18.0,24.0,8.0,6.0	293	.
chr1	159657738	159658789	ER_293_Scores_179.85645,144.19955,27.90637,0.0,3.575007,21.0,20.0,7.0,6.0	294	.
chr1	141905231	141905662	ER_294_Scores_179.5751,143.92638,29.025467,0.0,4.486336,17.0,16.0,4.0,1.0	295	.
chr22	49428911	49429463	ER_295_Scores_179.18721,143.54877,29.025467,0.0,3.6465144,15.0,25.0,9.0,3.0	296	.
chr6	27755205	27755695	ER_296_Scores_179.18721,143.54877,29.025467,0.0,3.6465144,19.0,21.0,6.0,6.0	297	.
chr6	28804864	28805519	ER_297_Scores_179.18721,143.54877,29.025467,0.0,3.6465144,18.0,22.0,7.0,5.0	298	.
chr6	28811301	28811751	ER_298_Scores_179.18721,143.54877,29.025467,0.0,3.6465144,22.0,18.0,4.0,8.0	299	.
chr1	16737295	16738039	ER_299_Scores_179.00232,143.38435,29.025467,0.0,5.301402,13.0,16.0,0.0,2.0	300	.
chr6	27758888	27759429	ER_300_Scores_178.70119,143.10359,29.025467,0.0,4.306697,18.0,16.0,2.0,4.0	301	.
chr1	16925147	16925552	ER_301_Scores_178.70119,143.10359,29.025467,0.0,4.306697,15.0,19.0,3.0,3.0	302	.
chr6	27978813	27979310	ER_302_Scores_178.64276,143.05603,29.025467,0.0,3.725693,14.0,25.0,5.0,6.0	303	.
chr6	28869266	28869999	ER_303_Scores_178.64276,143.05603,29.025467,0.0,3.725693,20.0,19.0,5.0,6.0	304	.
chr14	20202643	20203224	ER_304_Scores_178.19489,142.62839,29.025467,0.0,4.155575,19.0,16.0,4.0,3.0	305	.
chr16	3159858	3160285	ER_305_Scores_178.19489,142.62839,29.025467,0.0,4.155575,17.0,18.0,4.0,3.0	306	.
chr1	142360416	142360858	ER_306_Scores_178.01271,142.45663,29.025467,0.0,3.9132698,19.0,18.0,4.0,5.0	307	.
chr11	10485774	10486293	ER_307_Scores_178.01271,142.45663,29.025467,0.0,3.9132698,20.0,17.0,2.0,7.0	308	.
chr6	26645699	26646234	ER_308_Scores_177.8483,142.31267,29.025467,0.0,3.313727,24.0,20.0,10.0,7.0	309	.
chr6	27410539	27411029	ER_309_Scores_177.8483,142.31267,27.90637,0.0,3.313727,21.0,23.0,7.0,10.0	310	.
chr4	49010962	49012002	ER_310_Scores_177.8483,142.31267,29.025467,0.0,3.313727,24.0,20.0,8.0,9.0	311	.
chr3	18925992	18926431	ER_311_Scores_176.26344,140.75606,29.025467,0.0,4.934868,23.0,7.0,2.0,1.0	312	.
chr1	17076792	17077361	ER_312_Scores_176.22202,140.72697,29.025467,0.0,5.784174,12.0,15.0,1.0,0.0	313	.
chr1	142698796	142699435	ER_313_Scores_176.22202,140.72697,29.025467,0.0,5.784174,15.0,12.0,0.0,1.0	314	.
chr7	76085787	76086323	ER_314_Scores_175.71513,140.32161,29.025467,0.0,6.6741896,12.0,13.0,0.0,0.0	315	.
chr7	101938275	101938959	ER_315_Scores_175.71513,140.32161,29.025467,0.0,6.6741896,13.0,12.0,0.0,0.0	316	.
chr7	102018793	102019307	ER_316_Scores_175.71513,140.32161,29.025467,0.0,6.6741896,16.0,9.0,0.0,0.0	317	.
chr7	102037495	102038179	ER_317_Scores_175.71513,140.32161,29.025467,0.0,6.6741896,13.0,12.0,0.0,0.0	318	.
chr7	102053111	102054325	ER_318_Scores_175.71513,140.32161,29.025467,0.0,6.6741896,13.0,12.0,0.0,0.0	319	.
chr9	45245458	45245947	ER_319_Scores_175.71513,140.32161,29.025467,0.0,6.6741896,11.0,14.0,0.0,0.0	320	.
chr1	16991733	16992345	ER_320_Scores_175.71513,140.32161,29.025467,0.0,6.6741896,16.0,9.0,0.0,0.0	321	.
chr1	142331896	142332283	ER_321_Scores_175.71513,140.32161,29.025467,0.0,6.6741896,13.0,12.0,0.0,0.0	322	.
chr1	144677455	144678847	ER_322_Scores_175.71513,140.32161,29.025467,0.0,6.6741896,10.0,15.0,0.0,0.0	323	.
chr1	144718125	144718637	ER_323_Scores_175.71513,140.32161,29.025467,0.0,6.6741896,12.0,13.0,0.0,0.0	324	.
chr1	145974456	145975848	ER_324_Scores_175.71513,140.32161,29.025467,0.0,6.6741896,10.0,15.0,0.0,0.0	325	.
chr1	146778741	146779139	ER_325_Scores_175.71513,140.32161,29.025467,0.0,6.6741896,12.0,13.0,0.0,0.0	326	.
chr1	147942057	147942515	ER_326_Scores_175.71513,140.32161,29.025467,0.0,6.6741896,17.0,8.0,0.0,0.0	327	.
chr1	232999546	233000005	ER_327_Scores_175.71513,140.32161,29.025467,0.0,6.6741896,14.0,11.0,0.0,0.0	328	.
chr15	30644841	30645208	ER_328_Scores_175.71513,140.32161,29.025467,0.0,6.6741896,6.0,19.0,0.0,0.0	329	.
chr17	18256557	18257016	ER_329_Scores_175.71513,140.32161,29.025467,0.0,6.6741896,15.0,10.0,0.0,0.0	330	.
chr17	18926201	18926716	ER_330_Scores_175.71513,140.32161,29.025467,0.0,6.6741896,12.0,13.0,0.0,0.0	331	.
chr17	18998697	18999833	ER_331_Scores_175.71513,140.32161,29.025467,0.0,6.6741896,12.0,13.0,0.0,0.0	332	.
chr17	19013447	19013962	ER_332_Scores_175.71513,140.32161,29.025467,0.0,6.6741896,13.0,12.0,0.0,0.0	333	.
chr17	19052241	19052756	ER_333_Scores_175.71513,140.32161,29.025467,0.0,6.6741896,12.0,13.0,0.0,0.0	334	.
chr17	19066363	19067499	ER_334_Scores_175.71513,140.32161,29.025467,0.0,6.6741896,13.0,12.0,0.0,0.0	335	.
chr17	26396817	26397342	ER_335_Scores_175.71513,140.32161,29.025467,0.0,6.6741896,12.0,13.0,0.0,0.0	336	.
chr1	17069480	17069941	ER_336_Scores_174.39934,139.04279,29.025467,0.0,4.659865,15.0,16.0,2.0,2.0	337	.
chr1	159857857	159858292	ER_337_Scores_174.01532,138.6654,29.025467,0.0,3.5395994,24.0,16.0,9.0,4.0	338	.
chr1	234326939	234327364	ER_338_Scores_174.01532,138.6654,29.025467,0.0,3.5395994,20.0,20.0,7.0,6.0	339	.
chr16	3142646	3143226	ER_339_Scores_173.92805,138.58078,29.025467,0.0,2.9122214,22.0,28.0,16.0,10.0	340	.
chr16	3140712	3142166	ER_340_Scores_173.28973,137.96326,29.025467,0.0,3.610216,24.0,15.0,9.0,3.0	341	.
chr11	59085076	59085503	ER_341_Scores_172.68523,137.38176,29.025467,0.0,3.6884575,23.0,15.0,4.0,7.0	342	.
chr1	141498656	141499125	ER_342_Scores_172.2609,136.97833,29.025467,0.0,5.2512116,13.0,15.0,0.0,2.0	343	.
chr1	141830451	141830851	ER_343_Scores_172.2609,136.97833,29.025467,0.0,5.2512116,18.0,10.0,0.0,2.0	344	.
chr1	147977487	147978160	ER_344_Scores_172.2609,136.97833,29.025467,0.0,5.2512116,15.0,13.0,2.0,0.0	345	.
chr1	159771826	159772933	ER_345_Scores_172.2609,136.97833,29.025467,0.0,5.2512116,13.0,15.0,2.0,0.0	346	.
chr1	16879138	16880396	ER_346_Scores_172.22137,136.9528,29.025467,0.0,3.7757661,15.0,22.0,5.0,5.0	347	.
chrX	108183923	108184353	ER_347_Scores_172.12259,136.85435,29.025467,0.0,2.4141047,19.0,44.0,17.0,30.0	348	.
chr6	27372981	27373413	ER_348_Scores_171.9225,136.6818,29.025467,0.0,3.8740075,18.0,18.0,4.0,5.0	349	.
chr6	29060807	29061384	ER_349_Scores_171.9225,136.6818,29.025467,0.0,3.8740075,12.0,24.0,5.0,4.0	350	.
chr11	59076847	59077363	ER_350_Scores_171.9225,136.6818,29.025467,0.0,3.8740075,16.0,20.0,5.0,4.0	351	.
chr1	159761007	159761441	ER_351_Scores_169.64528,134.46996,29.025467,0.0,4.8863645,8.0,21.0,0.0,3.0	352	.
chr1	146801050	146801651	ER_352_Scores_169.34995,134.18701,29.025467,0.0,5.73023,11.0,15.0,1.0,0.0	353	.
chr1	147129413	147129942	ER_353_Scores_169.34995,134.18701,29.025467,0.0,5.73023,9.0,17.0,1.0,0.0	354	.
chr4	48953617	48954112	ER_354_Scores_169.34995,134.18701,29.025467,0.0,5.73023,13.0,13.0,1.0,0.0	355	.
chr11	121935458	121935892	ER_355_Scores_169.08391,133.9365,29.025467,0.0,3.4400637,23.0,17.0,12.0,2.0	356	.
chr7	56407613	56408221	ER_356_Scores_168.68652,133.65295,29.025467,0.0,6.6158843,17.0,7.0,0.0,0.0	357	.
chr7	101919572	101920195	ER_357_Scores_168.68652,133.65295,29.025467,0.0,6.6158843,16.0,8.0,0.0,0.0	358	.
chr7	143530011	143530453	ER_358_Scores_168.68652,133.65295,29.025467,0.0,6.6158843,15.0,9.0,0.0,0.0	359	.
chr7	143676592	143677034	ER_359_Scores_168.68652,133.65295,29.025467,0.0,6.6158843,9.0,15.0,0.0,0.0	360	.
chr8	12393785	12394173	ER_360_Scores_168.68652,133.65295,29.025467,0.0,6.6158843,8.0,16.0,0.0,0.0	361	.
chr9	66232435	66232803	ER_361_Scores_168.68652,133.65295,29.025467,0.0,6.6158843,11.0,13.0,0.0,0.0	362	.
chr9	68102526	68103181	ER_362_Scores_168.68652,133.65295,29.025467,0.0,6.6158843,11.0,13.0,0.0,0.0	363	.
chr9	68341551	68342206	ER_363_Scores_168.68652,133.65295,29.025467,0.0,6.6158843,11.0,13.0,0.0,0.0	364	.
chr1	16750153	16750648	ER_364_Scores_168.68652,133.65295,29.025467,0.0,6.6158843,14.0,10.0,0.0,0.0	365	.
chr1	16881120	16881663	ER_365_Scores_168.68652,133.65295,29.025467,0.0,6.6158843,14.0,10.0,0.0,0.0	366	.
chr1	17055897	17056337	ER_366_Scores_168.68652,133.65295,29.025467,0.0,6.6158843,16.0,8.0,0.0,0.0	367	.
chr1	120384077	120384566	ER_367_Scores_168.68652,133.65295,29.025467,0.0,6.6158843,14.0,10.0,0.0,0.0	368	.
chr1	142079327	142079930	ER_368_Scores_168.68652,133.65295,29.025467,0.0,6.6158843,11.0,13.0,0.0,0.0	369	.
chr1	142108822	142109299	ER_369_Scores_168.68652,133.65295,29.025467,0.0,6.6158843,12.0,12.0,0.0,0.0	370	.
chr1	143286693	143287122	ER_370_Scores_168.68652,133.65295,29.025467,0.0,6.6158843,11.0,13.0,0.0,0.0	371	.
chr1	144692639	144693074	ER_371_Scores_168.68652,133.65295,29.025467,0.0,6.6158843,15.0,9.0,0.0,0.0	372	.
chr1	144694156	144694626	ER_372_Scores_168.68652,133.65295,29.025467,0.0,6.6158843,11.0,13.0,0.0,0.0	373	.
chr1	145989651	145990086	ER_373_Scores_168.68652,133.65295,29.025467,0.0,6.6158843,15.0,9.0,0.0,0.0	374	.
chr1	145991174	145991644	ER_374_Scores_168.68652,133.65295,29.025467,0.0,6.6158843,11.0,13.0,0.0,0.0	375	.
chr1	146015179	146015640	ER_375_Scores_168.68652,133.65295,29.025467,0.0,6.6158843,13.0,11.0,0.0,0.0	376	.
chr1	146239791	146240182	ER_376_Scores_168.68652,133.65295,29.025467,0.0,6.6158843,16.0,8.0,0.0,0.0	377	.
chr1	159750778	159751299	ER_377_Scores_168.68652,133.65295,29.025467,0.0,6.6158843,11.0,13.0,0.0,0.0	378	.
chr1	159875305	159875695	ER_378_Scores_168.68652,133.65295,29.025467,0.0,6.6158843,14.0,10.0,0.0,0.0	379	.
chr2	87580010	87580392	ER_379_Scores_168.68652,133.65295,29.025467,0.0,6.6158843,12.0,12.0,0.0,0.0	380	.
chr2	91276562	91276980	ER_380_Scores_168.68652,133.65295,29.025467,0.0,6.6158843,14.0,10.0,0.0,0.0	381	.
chr2	111925124	111925506	ER_381_Scores_168.68652,133.65295,29.025467,0.0,6.6158843,12.0,12.0,0.0,0.0	382	.
chrY	930732	931088	ER_382_Scores_168.68652,133.65295,29.025467,0.0,6.6158843,11.0,13.0,0.0,0.0	383	.
chrY	4272634	4272966	ER_383_Scores_168.68652,133.65295,29.025467,0.0,6.6158843,10.0,14.0,0.0,0.0	384	.
chrX	930732	931088	ER_384_Scores_168.68652,133.65295,29.025467,0.0,6.6158843,11.0,13.0,0.0,0.0	385	.
chr17	18940329	18941464	ER_385_Scores_168.68652,133.65295,29.025467,0.0,6.6158843,13.0,11.0,0.0,0.0	386	.
chr17	18944405	18944910	ER_386_Scores_168.68652,133.65295,29.025467,0.0,6.6158843,13.0,11.0,0.0,0.0	387	.
chr17	18995250	18995755	ER_387_Scores_168.68652,133.65295,29.025467,0.0,6.6158843,11.0,13.0,0.0,0.0	388	.
chr17	19070441	19070946	ER_388_Scores_168.68652,133.65295,29.025467,0.0,6.6158843,13.0,11.0,0.0,0.0	389	.
chr17	20375408	20376006	ER_389_Scores_168.68652,133.65295,29.025467,0.0,6.6158843,14.0,10.0,0.0,0.0	390	.
chr16	29286965	29287369	ER_390_Scores_168.68652,133.65295,29.025467,0.0,6.6158843,9.0,15.0,0.0,0.0	391	.
chr16	29386823	29387312	ER_391_Scores_168.68652,133.65295,29.025467,0.0,6.6158843,11.0,13.0,0.0,0.0	392	.
chr16	29394126	29394518	ER_392_Scores_168.68652,133.65295,29.025467,0.0,6.6158843,7.0,17.0,0.0,0.0	393	.
chr16	30126169	30126744	ER_393_Scores_168.68652,133.65295,29.025467,0.0,6.6158843,11.0,13.0,0.0,0.0	394	.
chr16	44963320	44963536	ER_394_Scores_168.68652,133.65295,29.025467,0.0,6.6158843,16.0,8.0,0.0,0.0	395	.
chr16	73000252	73000659	ER_395_Scores_168.68652,133.65295,29.025467,0.0,6.6158843,14.0,10.0,0.0,0.0	396	.
chr1	16789714	16790211	ER_396_Scores_167.8934,132.88286,29.025467,0.0,4.6129394,11.0,19.0,4.0,0.0	397	.
chr1	142327324	142327717	ER_397_Scores_167.8934,132.88286,29.025467,0.0,4.6129394,15.0,15.0,0.0,4.0	398	.
chr1	247133144	247133579	ER_398_Scores_167.8934,132.88286,29.025467,0.0,4.6129394,19.0,11.0,2.0,2.0	399	.
chr4	48957419	48957837	ER_399_Scores_167.8934,132.88286,29.025467,0.0,4.6129394,7.0,23.0,4.0,0.0	400	.
chr6	28878372	28879070	ER_400_Scores_167.41742,132.4298,29.025467,0.0,3.5729802,13.0,25.0,5.0,7.0	401	.
chr6	28892753	28893356	ER_401_Scores_167.41742,132.4298,29.025467,0.0,3.5729802,14.0,24.0,7.0,5.0	402	.
chr17	34275293	34275701	ER_402_Scores_166.06384,131.13371,29.025467,0.0,4.219885,20.0,12.0,4.0,2.0	403	.
chr1	142358774	142359181	ER_403_Scores_165.85542,130.9364,29.025467,0.0,3.8336465,18.0,17.0,8.0,1.0	404	.
chr1	147552240	147552641	ER_404_Scores_165.85542,130.9364,29.025467,0.0,3.8336465,15.0,20.0,5.0,4.0	405	.
chr14	32023816	32024201	ER_405_Scores_165.72986,130.82043,29.025467,0.0,4.0712986,14.0,19.0,6.0,1.0	406	.
chr6	27552714	27553102	ER_406_Scores_165.67773,130.77846,29.025467,0.0,3.944127,17.0,17.0,4.0,4.0	407	.
chr6	28803737	28804133	ER_407_Scores_165.67773,130.77846,29.025467,0.0,3.944127,16.0,18.0,7.0,1.0	408	.
chr6	26796554	26796954	ER_408_Scores_165.52928,130.64075,29.025467,0.0,5.1992116,14.0,13.0,1.0,1.0	409	.
chr1	16958913	16959427	ER_409_Scores_165.52928,130.64075,29.025467,0.0,5.1992116,15.0,12.0,0.0,2.0	410	.
chr1	141753679	141754081	ER_410_Scores_165.52928,130.64075,29.025467,0.0,5.1992116,19.0,8.0,0.0,2.0	411	.
chr1	147973935	147974328	ER_411_Scores_165.52928,130.64075,29.025467,0.0,5.1992116,17.0,10.0,1.0,1.0	412	.
chr4	48955637	48956038	ER_412_Scores_165.52928,130.64075,29.025467,0.0,5.1992116,11.0,16.0,1.0,1.0	413	.
chr4	49207698	49208099	ER_413_Scores_165.12215,130.24075,24.78855,0.0,2.124918,36.0,36.0,45.0,21.0	414	.
chr14	20163494	20163943	ER_414_Scores_164.37228,129.50987,29.025467,0.0,3.3469543,21.0,19.0,5.0,10.0	415	.
chr6	27828458	27829609	ER_415_Scores_163.34883,128.50914,29.025467,0.0,3.403765,18.0,21.0,8.0,6.0	416	.
chr1	141875038	141875625	ER_416_Scores_163.04047,128.21548,29.025467,0.0,4.836174,11.0,17.0,3.0,0.0	417	.
chr1	141876180	141876581	ER_417_Scores_163.04047,128.21548,29.025467,0.0,4.836174,16.0,12.0,0.0,3.0	418	.
chr1	143418113	143418628	ER_418_Scores_163.04047,128.21548,29.025467,0.0,4.836174,17.0,11.0,3.0,0.0	419	.
chr1	147592041	147592781	ER_419_Scores_163.04047,128.21548,29.025467,0.0,4.836174,15.0,13.0,0.0,3.0	420	.
chrY	11875572	11876119	ER_420_Scores_163.04047,128.21548,29.025467,0.0,4.836174,11.0,17.0,1.0,2.0	421	.
chr1	16708569	16708965	ER_421_Scores_162.48372,127.67864,29.025467,0.0,5.6741896,11.0,14.0,0.0,1.0	422	.
chr1	159828288	159828676	ER_422_Scores_162.48372,127.67864,29.025467,0.0,5.6741896,12.0,13.0,1.0,0.0	423	.
chr6	29058555	29058956	ER_423_Scores_162.41104,127.61617,27.90637,0.0,3.4660652,22.0,16.0,11.0,2.0	424	.
chr6	26820117	26820517	ER_424_Scores_161.65791,127.00128,29.025467,0.0,6.5551233,15.0,8.0,0.0,0.0	425	.
chr6	26902822	26904064	ER_425_Scores_161.65791,127.00128,29.025467,0.0,6.5551233,13.0,10.0,0.0,0.0	426	.
chr7	72276292	72276820	ER_426_Scores_161.65791,127.00128,29.025467,0.0,6.5551233,8.0,15.0,0.0,0.0	427	.
chr7	73830105	73830502	ER_427_Scores_161.65791,127.00128,29.025467,0.0,6.5551233,7.0,16.0,0.0,0.0	428	.
chr7	74221478	74222007	ER_428_Scores_161.65791,127.00128,29.025467,0.0,6.5551233,16.0,7.0,0.0,0.0	429	.
chr7	101959607	101959983	ER_429_Scores_161.65791,127.00128,29.025467,0.0,6.5551233,14.0,9.0,0.0,0.0	430	.
chr7	101965958	101966353	ER_430_Scores_161.65791,127.00128,29.025467,0.0,6.5551233,10.0,13.0,0.0,0.0	431	.
chr7	102003785	102004283	ER_431_Scores_161.65791,127.00128,29.025467,0.0,6.5551233,17.0,6.0,0.0,0.0	432	.
chr7	102032333	102032719	ER_432_Scores_161.65791,127.00128,29.025467,0.0,6.5551233,11.0,12.0,0.0,0.0	433	.
chr7	102058950	102059326	ER_433_Scores_161.65791,127.00128,29.025467,0.0,6.5551233,14.0,9.0,0.0,0.0	434	.
chr9	43796893	43797263	ER_434_Scores_161.65791,127.00128,29.025467,0.0,6.5551233,14.0,9.0,0.0,0.0	435	.
chr9	65338289	65338659	ER_435_Scores_161.65791,127.00128,29.025467,0.0,6.5551233,14.0,9.0,0.0,0.0	436	.
chr9	68352461	68352850	ER_436_Scores_161.65791,127.00128,29.025467,0.0,6.5551233,11.0,12.0,0.0,0.0	437	.
chr1	49362	49759	ER_437_Scores_161.65791,127.00128,29.025467,0.0,6.5551233,11.0,12.0,0.0,0.0	438	.
chr1	16714097	16714477	ER_438_Scores_161.65791,127.00128,29.025467,0.0,6.5551233,14.0,9.0,0.0,0.0	439	.
chr1	141524445	141524905	ER_439_Scores_161.65791,127.00128,29.025467,0.0,6.5551233,14.0,9.0,0.0,0.0	440	.
chr1	141669375	141669764	ER_440_Scores_161.65791,127.00128,29.025467,0.0,6.5551233,11.0,12.0,0.0,0.0	441	.
chr1	143263860	143264258	ER_441_Scores_161.65791,127.00128,29.025467,0.0,6.5551233,10.0,13.0,0.0,0.0	442	.
chr1	143949744	143950141	ER_442_Scores_161.65791,127.00128,29.025467,0.0,6.5551233,8.0,15.0,0.0,0.0	443	.
chr1	144681075	144681472	ER_443_Scores_161.65791,127.00128,29.025467,0.0,6.5551233,9.0,14.0,0.0,0.0	444	.
chr1	144682857	144683255	ER_444_Scores_161.65791,127.00128,29.025467,0.0,6.5551233,12.0,11.0,0.0,0.0	445	.
chr1	144713761	144714164	ER_445_Scores_161.65791,127.00128,29.025467,0.0,6.5551233,13.0,10.0,0.0,0.0	446	.
chr1	145978076	145978473	ER_446_Scores_161.65791,127.00128,29.025467,0.0,6.5551233,9.0,14.0,0.0,0.0	447	.
chr1	145979858	145980256	ER_447_Scores_161.65791,127.00128,29.025467,0.0,6.5551233,12.0,11.0,0.0,0.0	448	.
chr1	146010816	146011219	ER_448_Scores_161.65791,127.00128,29.025467,0.0,6.5551233,13.0,10.0,0.0,0.0	449	.
chr1	147586752	147587162	ER_449_Scores_161.65791,127.00128,29.025467,0.0,6.5551233,12.0,11.0,0.0,0.0	450	.
chr1	147929121	147929520	ER_450_Scores_161.65791,127.00128,29.025467,0.0,6.5551233,12.0,11.0,0.0,0.0	451	.
chr1	226835867	226836182	ER_451_Scores_161.65791,127.00128,29.025467,0.0,6.5551233,9.0,14.0,0.0,0.0	452	.
chr1	232991653	232992198	ER_452_Scores_161.65791,127.00128,29.025467,0.0,6.5551233,7.0,16.0,0.0,0.0	453	.
chr2	97360695	97361077	ER_453_Scores_161.65791,127.00128,29.025467,0.0,6.5551233,7.0,16.0,0.0,0.0	454	.
chr2	97410091	97410473	ER_454_Scores_161.65791,127.00128,29.025467,0.0,6.5551233,16.0,7.0,0.0,0.0	455	.
chr4	48966294	48966901	ER_455_Scores_161.65791,127.00128,29.025467,0.0,6.5551233,12.0,11.0,0.0,0.0	456	.
chrY	1697288	1697701	ER_456_Scores_161.65791,127.00128,29.025467,0.0,6.5551233,12.0,11.0,0.0,0.0	457	.
chrX	1697288	1697701	ER_457_Scores_161.65791,127.00128,29.025467,0.0,6.5551233,12.0,11.0,0.0,0.0	458	.
chr17	41032463	41032994	ER_458_Scores_161.65791,127.00128,29.025467,0.0,6.5551233,14.0,9.0,0.0,0.0	459	.
chr16	18224637	18225031	ER_459_Scores_161.65791,127.00128,29.025467,0.0,6.5551233,12.0,11.0,0.0,0.0	460	.
chr16	28340461	28340916	ER_460_Scores_161.65791,127.00128,29.025467,0.0,6.5551233,14.0,9.0,0.0,0.0	461	.
chr16	28611741	28612195	ER_461_Scores_161.65791,127.00128,29.025467,0.0,6.5551233,10.0,13.0,0.0,0.0	462	.
chr16	32952764	32953146	ER_462_Scores_161.65791,127.00128,29.025467,0.0,6.5551233,12.0,11.0,0.0,0.0	463	.
chr16	68559158	68559613	ER_463_Scores_161.65791,127.00128,29.025467,0.0,6.5551233,14.0,9.0,0.0,0.0	464	.
chr16	68782127	68782527	ER_464_Scores_161.65791,127.00128,29.025467,0.0,6.5551233,13.0,10.0,0.0,0.0	465	.
chr19	52075	52472	ER_465_Scores_161.65791,127.00128,29.025467,0.0,6.5551233,11.0,12.0,0.0,0.0	466	.
chr6	27366011	27366471	ER_466_Scores_161.57146,126.925545,29.025467,0.0,3.534758,21.0,16.0,4.0,8.0	467	.
chr14	57776749	57777162	ER_467_Scores_161.57146,126.925545,29.025467,0.0,3.534758,13.0,24.0,9.0,3.0	468	.
chr5	180525677	180526078	ER_468_Scores_161.4037,126.765945,27.90637,0.0,4.5644364,13.0,16.0,2.0,2.0	469	.
chr1	143303733	143304121	ER_469_Scores_161.4037,126.765945,29.025467,0.0,4.5644364,17.0,12.0,3.0,1.0	470	.
chr4	191039376	191039763	ER_470_Scores_160.97682,126.35169,29.025467,0.0,2.3743708,43.0,17.0,31.0,15.0	471	.
chr6	28884971	28885965	ER_471_Scores_160.84526,126.23021,29.025467,0.0,3.610973,19.0,17.0,5.0,6.0	472	.
chr1	16877485	16877879	ER_472_Scores_160.84526,126.23021,29.025467,0.0,3.610973,21.0,15.0,7.0,4.0	473	.
chr6	26665244	26665899	ER_473_Scores_160.36632,125.76188,29.025467,0.0,4.349905,14.0,16.0,4.0,1.0	474	.
chr1	16960309	16960750	ER_474_Scores_160.36632,125.76188,29.025467,0.0,4.349905,17.0,13.0,1.0,4.0	475	.
chr1	141527577	141527976	ER_475_Scores_160.36632,125.76188,29.025467,0.0,4.349905,16.0,14.0,4.0,1.0	476	.
chr1	159814633	159815029	ER_476_Scores_160.36632,125.76188,29.025467,0.0,4.349905,13.0,17.0,5.0,0.0	477	.
chr6	27355710	27356097	ER_477_Scores_160.2512,125.65985,29.025467,0.0,3.696143,12.0,23.0,5.0,5.0	478	.
chr1	147566441	147566851	ER_478_Scores_160.2512,125.65985,29.025467,0.0,3.696143,17.0,18.0,6.0,4.0	479	.
chr5	134287651	134288052	ER_479_Scores_160.05705,125.4682,29.025467,0.0,2.7129126,18.0,32.0,19.0,11.0	480	.
chr10	130152540	130152942	ER_480_Scores_160.05705,125.4682,29.025467,0.0,2.7129126,21.0,29.0,8.0,22.0	481	.
chr5	93930785	93931235	ER_481_Scores_159.81265,125.245705,29.025467,0.0,3.7921238,11.0,23.0,2.0,7.0	482	.
chr6	26686810	26687195	ER_482_Scores_159.81265,125.245705,29.025467,0.0,3.7921238,19.0,15.0,3.0,6.0	483	.
chr6	148963031	148963432	ER_483_Scores_159.81265,125.245705,19.682493,0.0,3.7921238,24.0,10.0,5.0,4.0	484	.
chr17	8062578	8062976	ER_484_Scores_159.81265,125.245705,29.025467,0.0,3.7921238,19.0,15.0,7.0,2.0	485	.
chr16	3183839	3184240	ER_485_Scores_159.7753,125.213326,29.025467,0.0,4.174438,17.0,14.0,5.0,1.0	486	.
chr6	27375380	27375803	ER_486_Scores_159.52979,124.99178,27.90637,0.0,4.02724,14.0,18.0,4.0,3.0	487	.
chr1	146815597	146816045	ER_487_Scores_158.80818,124.28635,29.025467,0.0,5.145267,15.0,11.0,1.0,1.0	488	.
chr17	42060266	42060623	ER_488_Scores_158.80818,124.28635,29.025467,0.0,5.145267,11.0,15.0,1.0,1.0	489	.
chr17	60357791	60358198	ER_489_Scores_158.80818,124.28635,29.025467,0.0,5.145267,16.0,10.0,0.0,2.0	490	.
chr16	3166492	3166970	ER_490_Scores_158.80818,124.28635,29.025467,0.0,5.145267,10.0,16.0,2.0,0.0	491	.
chr6	28786023	28786522	ER_491_Scores_158.71613,124.202774,29.025467,0.0,3.3106556,19.0,20.0,7.0,8.0	492	.
chr16	3149085	3149486	ER_492_Scores_158.71613,124.202774,29.025467,0.0,3.3106556,24.0,15.0,9.0,6.0	493	.
chr6	27637955	27638355	ER_493_Scores_158.20558,123.70313,27.90637,0.0,3.0949934,18.0,24.0,14.0,5.0	494	.
chr6	28806389	28806783	ER_494_Scores_156.65025,122.18767,29.025467,0.0,3.4278429,18.0,19.0,3.0,10.0	495	.
chr1	16736205	16736605	ER_495_Scores_156.4499,122.00053,29.025467,0.0,4.784174,16.0,11.0,3.0,0.0	496	.
chr1	146217781	146218165	ER_496_Scores_156.4499,122.00053,29.025467,0.0,4.784174,14.0,13.0,2.0,1.0	497	.

## Sheet: 5)H1 specific Pol III genes
# These are the 118 H1 specific Pol III bound genes from the venn diagram Figure 2A
chr1	16719666	16719740	tRNAAsn-GTT-14992	457	-
chr1	17061002	17061073	tRNAGly-CCC-15213	461	+
chr1	34716046	34716314	MIR-38724	857	+
chr1	141477400	141477457	AluSc-96467	272	+
chr1	141477554	141477618	AluJ/FRAM-96468	386	+
chr1	141477814	141477872	AluSc-96469	247	+
chr1	141477995	141478063	AluJ/FRAM-96470	392	+
chr1	141478295	141478365	AluSc-96471	259	+
chr1	141478763	141478827	AluJ/FRAM-96472	365	+
chr1	141479026	141479080	AluJ/FRAM-96473	323	+
chr1	141479812	141479868	Alu-96474	312	+
chr1	141480270	141480332	AluJ/FRAM-96475	329	+
chr1	141480645	141480709	AluJ/FRAM-96476	369	+
chr1	141480972	141481037	AluSc-96477	281	+
chr1	141481355	141481429	AluJ/FRAM-96478	351	+
chr1	141481790	141481889	Alu-96479	330	+
chr1	141482222	141482277	AluJ/FRAM-96480	374	+
chr1	141482597	141482661	AluJ/FRAM-96481	381	+
chr1	141483009	141483067	AluSc-96482	241	+
chr1	146247235	146247411	MIRb-99026	331	+
chr1	146247653	146247725	tRNA-derived_pseudogene-99027	588	-
chr1	146292312	146292384	tRNA-derived_pseudogene-99046	588	+
chr10	127567336	127567625	AluSx-243687	2116	+
chr10	127569347	127569473	FLAM_C-243689	821	+
chr10	127570019	127570131	FLAM_C-243690	785	+
chr10	127583728	127583853	FRAM-243704	657	+
chr10	127584354	127584422	FRAM/FAM-243705	496	+
chr15	38672642	38672845	MIR-529156	373	+
chr15	43279259	43279473	AluSg/x-534438	1623	+
chr16	22217645	22217799	MIR-600145	358	-
chr16	33772401	33772474	AluJ/FRAM-612876	348	+
chr16	33773127	33773195	Alu-612879	276	+
chr16	33773761	33773829	AluJ/FRAM-612881	341	+
chr16	33808981	33809045	Alu-612909	352	-
chr16	33809188	33809252	AluJ/FRAM-612910	404	-
chr16	33862361	33862664	AluY-612928	2524	-
chr17	8064452	8064643	AluSp-658537	1237	+
chr17	21948111	21948189	tRNA-Leu-TTA(m)-670259	508	+
chr17	22287545	22287613	AluJ/FRAM-670317	358	+
chr17	22288073	22288136	AluJ/FRAM-670318	244	+
chr17	22288305	22288368	AluJ/FRAM-670319	377	+
chr17	22289597	22289687	AluJ/FRAM-670321	309	+
chr17	22290441	22290504	AluJ/FRAM-670322	382	+
chr2	132744032	132744276	AluY-907040	1886	+
chr2	132745862	132745889	AluSg-907041	1457	-
chr2	132745916	132746140	AluSg-907042	1456	-
chr20	6675507	6675772	MIR-968267	754	-
chr20	28262134	28262439	AluJo-977276	1572	-
chr21	10083808	10083848	MIRm-1008543	204	-
chr21	10141131	10141429	AluJb-1008610	1749	+
chr3	75867229	75867498	AluJo-1110678	1099	+
chr3	130635199	130635348	MIR3-1132260	247	-
chr3	130635735	130635987	MIR-1132261	1113	-
chr6	26407883	26407956	tRNAArg-TCG-1370623	409	+
chr6	26427308	26427380	tRNATrp-CCA-1370645	435	-
chr6	26430624	26430687	AluSg-1370647	283	-
chr6	26436677	26436973	AluSx-1370656	2036	-
chr6	26676337	26676644	AluSx-1370860	1948	+
chr6	26679416	26679717	AluSx-1370864	2128	+
chr6	26809690	26809763	tRNAMet-CAT-1370958	442	+
chr6	27252327	27252639	AluSx-1371180	2403	+
chr6	27289930	27290239	AluSx-1371212	2252	-
chr6	27306724	27306754	Alu-1371241	240	-
chr6	27311266	27311339	tRNAVal-AAC-1371247	439	+
chr6	27311373	27311683	AluSc-1371248	2345	-
chr6	27379546	27379618	tRNAThr-CGT-1371302	273	-
chr6	27379807	27380111	AluJb-1371303	1625	-
chr6	27411191	27411514	AluSx-1371322	2316	+
chr6	27622054	27622253	MIR-1371473	213	-
chr6	27637941	27638028	tRNAArg-TCT-1371489	384	+
chr6	27651824	27651897	tRNALys-TTT-1371501	349	+
chr6	27658790	27659083	AluSp-1371509	2154	+
chr6	27760731	27761049	AluSq-1371628	2374	+
chr6	27802451	27802525	tRNAThr-AGT-1371687	480	+
chr6	27853642	27853714	tRNAMet-CAT-i-1371741	367	+
chr6	28613345	28613439	tRNAIle-TAT-1372205	387	+
chr6	28613703	28613906	AluJb-1372206	264	+
chr6	28723424	28723601	MIRb-1372282	275	+
chr6	28768714	28768788	AluJ/FLAM-1372317	554	-
chr6	28768965	28769039	tRNA-derived_pseudogene-1372318	588	-
chr6	28818079	28818392	AluSx-1372361	2568	+
chr6	28818707	28818780	tRNAArg-CCG-1372362	411	-
chr6	28913575	28913876	AluY-1372451	2153	+
chr6	29057427	29057500	tRNAPhe-GAA-1372588	495	-
chr6	52968803	52969029	AluSx-1390306	1751	-
chr7	64592045	64592092	Alu-1484342	272	-
chr7	148314521	148314834	AluSx-1539467	2306	+
chr7	148659152	148659224	tRNACys-GCA-1539945	436	+
chr7	148683698	148683770	tRNACys-GCA-1539957	419	-
chr7	148743161	148743233	tRNACys-GCA-1539997	434	-
chr7	148964016	148964080	tRNA-Cys-TGY-1540119	364	-
chr7	151740137	151740427	AluSx-1541772	2179	+
chr9	67906419	67906704	AluSg-1651150	2031	+
chr9	67914778	67915008	MIRb-1651153	376	+
chr9	111507795	111507999	MIR-1676536	800	+
chrY	11247695	11247776	AluJ/FRAM-1781665	296	-
chrY	11907780	11907848	AluJ/FRAM-1781793	357	-
chrY	11908375	11908435	Alu-1781794	298	-
chrY	11908957	11909043	AluJ/FRAM-1781795	282	-
chrY	11909217	11909282	AluJ/FRAM-1781796	353	-
chrY	11909419	11909484	AluJ/FRAM-1781797	294	-
chrY	11909621	11909686	AluS-1781798	410	-
chrY	11911078	11911125	Alu-1781801	256	-
chrY	11911333	11911401	Alu-1781802	351	-
chrY	11911801	11911877	AluJ/FRAM-1781803	241	-
chrY	11912268	11912325	Alu-1781804	236	-
chrY	57386396	57386469	Alu-1787455	336	-
chrY	57386653	57386722	AluJ/FRAM-1787456	397	-
chrY	57386844	57386906	AluJ/FRAM-1787457	234	-
chrY	57387055	57387108	Alu-1787458	337	-
chrY	57387299	57387339	Alu-1787459	306	-
chrY	57387734	57387802	Alu-1787460	354	-
chrY	57388915	57388970	AluJ/FRAM-1787464	302	-
chrY	57390785	57390853	AluJ/FRAM-1787470	316	-
chrY	57391067	57391135	AluJ/FRAM-1787471	374	-
chrY	57392173	57392241	Alu-1787474	365	-
chrY	57392439	57392503	Alu-1787475	379	-
chrY	57392616	57392674	AluJ/FRAM-1787476	267	-

## Sheet: 6)ADS Pol III FDR20 regions
#track text=ADS_Pol3_FDR20
#chr	start	stop	name	rank	strand
chr19	1334066	1334857	ER_0_Scores_246.16576,192.15862,23.89166,0.0,6.5619802,26.0,35.0,0.0,0.0	1	.
chr6	28971810	28972300	ER_1_Scores_234.05923,186.58421,23.89166,0.0,6.4900136,27.0,31.0,0.0,0.0	2	.
chr17	19351891	19352369	ER_2_Scores_234.05923,186.58421,23.89166,0.0,6.4900136,25.0,33.0,0.0,0.0	3	.
chr1	159776427	159776931	ER_3_Scores_222.44774,178.4406,23.89166,0.0,5.514404,31.0,28.0,0.0,1.0	4	.
chr5	140070909	140071335	ER_4_Scores_218.48444,175.61673,23.89166,0.0,5.4900136,31.0,27.0,1.0,0.0	5	.
chr1	144110360	144110902	ER_5_Scores_213.88171,172.30495,23.89166,0.0,6.3614664,28.0,25.0,0.0,0.0	6	.
chr15	87679066	87679731	ER_6_Scores_210.56152,169.45473,23.89166,0.0,5.4399605,29.0,27.0,0.0,1.0	7	.
chr5	140085764	140086366	ER_7_Scores_205.81071,165.86897,23.89166,0.0,6.306659,28.0,23.0,0.0,0.0	8	.
chr9	35647494	35648204	ER_8_Scores_201.7752,162.75116,23.89166,0.0,6.278455,30.0,20.0,0.0,0.0	9	.
chr11	59084223	59084755	ER_9_Scores_201.7752,162.75116,23.89166,0.0,6.278455,23.0,27.0,0.0,0.0	10	.
chr11	75623991	75624820	ER_10_Scores_197.7397,159.58717,23.89166,0.0,6.2496877,17.0,32.0,0.0,0.0	11	.
chr17	44624620	44625257	ER_11_Scores_194.18419,156.46399,23.89166,0.0,4.829305,24.0,31.0,1.0,1.0	12	.
chr1	202742126	202743150	ER_12_Scores_193.7042,156.46399,23.89166,0.0,6.220335,19.0,29.0,0.0,0.0	13	.
chr17	63446246	63446755	ER_13_Scores_192.63817,155.44344,23.89166,0.0,4.21646,34.0,26.0,2.0,2.0	14	.
chr8	124238384	124238929	ER_14_Scores_189.66869,153.25822,23.89166,0.0,6.190373,27.0,20.0,0.0,0.0	15	.
chr1	94085517	94085942	ER_15_Scores_189.66869,153.25822,23.89166,0.0,6.190373,24.0,23.0,0.0,0.0	16	.
chr8	67187951	67189287	ER_16_Scores_186.4225,150.33928,23.89166,0.0,4.776504,27.0,26.0,0.0,2.0	17	.
chr6	27978124	27978932	ER_17_Scores_185.6332,149.95114,23.89166,0.0,6.1597757,24.0,22.0,0.0,0.0	18	.
chr16	22215750	22216268	ER_18_Scores_185.6332,149.95114,23.89166,0.0,6.1597757,19.0,27.0,0.0,0.0	19	.
chr2	156965363	156966200	ER_19_Scores_182.87517,147.38062,23.89166,0.0,5.2496877,28.0,21.0,1.0,0.0	20	.
chr1	247134510	247135471	ER_20_Scores_181.59769,147.03537,23.89166,0.0,6.1285152,21.0,24.0,0.0,0.0	21	.
chr14	22468587	22469015	ER_21_Scores_181.59769,147.03537,23.89166,0.0,6.1285152,20.0,25.0,0.0,0.0	22	.
chr16	626338	626988	ER_22_Scores_181.59769,147.03537,23.89166,0.0,6.1285152,19.0,26.0,0.0,0.0	23	.
chr16	55891147	55892193	ER_23_Scores_181.59769,147.03537,23.89166,0.0,6.1285152,18.0,27.0,0.0,0.0	24	.
chr15	76939782	76940204	ER_24_Scores_178.92627,144.7644,23.89166,0.0,5.220335,22.0,26.0,0.0,1.0	25	.
chr15	38673180	38673535	ER_25_Scores_177.56218,144.00827,23.89166,0.0,6.0965624,22.0,22.0,0.0,0.0	26	.
chr15	43279622	43280987	ER_26_Scores_177.56218,144.00827,23.89166,0.0,6.0965624,22.0,22.0,0.0,0.0	27	.
chr1	147565065	147565452	ER_27_Scores_174.80164,141.47636,23.89166,0.0,4.693492,28.0,22.0,2.0,0.0	28	.
chr2	42890991	42891485	ER_28_Scores_173.52667,140.52324,23.89166,0.0,6.0638857,23.0,20.0,0.0,0.0	29	.
chr15	23878228	23878703	ER_29_Scores_173.52667,140.52324,23.89166,0.0,6.0638857,25.0,18.0,0.0,0.0	30	.
chr6	28939134	28939686	ER_30_Scores_170.93425,138.09982,23.89166,0.0,4.664725,28.0,21.0,0.0,2.0	31	.
chr1	144108003	144108531	ER_31_Scores_169.49117,136.92976,23.89166,0.0,6.030452,22.0,20.0,0.0,0.0	32	.
chr17	8070080	8071297	ER_32_Scores_169.49117,136.92976,23.89166,0.0,6.030452,21.0,21.0,0.0,0.0	33	.
chr19	38359594	38360097	ER_33_Scores_169.49117,136.92976,23.89166,0.0,6.030452,17.0,25.0,0.0,0.0	34	.
chr6	26661476	26662574	ER_34_Scores_165.45567,133.6365,23.89166,0.0,5.9962244,19.0,22.0,0.0,0.0	35	.
chr1	151910135	151910591	ER_35_Scores_165.45567,133.6365,23.89166,0.0,5.9962244,22.0,19.0,0.0,0.0	36	.
chr1	159635872	159636351	ER_36_Scores_165.45567,133.6365,23.89166,0.0,5.9962244,21.0,20.0,0.0,0.0	37	.
chr15	43277938	43278413	ER_37_Scores_165.45567,133.6365,23.89166,0.0,5.9962244,21.0,20.0,0.0,0.0	38	.
chr17	8030187	8032007	ER_38_Scores_165.45567,133.6365,23.89166,0.0,5.9962244,23.0,18.0,0.0,0.0	39	.
chr17	8065391	8067190	ER_39_Scores_159.2097,128.21286,23.89166,0.0,5.0638857,26.0,17.0,1.0,0.0	40	.
chr17	34161350	34161865	ER_40_Scores_159.2097,128.21286,23.89166,0.0,5.0638857,18.0,25.0,0.0,1.0	41	.
chr16	22114407	22114797	ER_41_Scores_159.2097,128.21286,23.89166,0.0,5.0638857,27.0,16.0,1.0,0.0	42	.
chr16	85974889	85975430	ER_42_Scores_159.2097,128.21286,23.89166,0.0,5.0638857,25.0,18.0,1.0,0.0	43	.
chr6	27828978	27829347	ER_43_Scores_157.38466,126.65111,23.89166,0.0,5.9252334,20.0,19.0,0.0,0.0	44	.
chr6	126142889	126143280	ER_44_Scores_157.38466,126.65111,23.89166,0.0,5.9252334,18.0,21.0,0.0,0.0	45	.
chr6	26640889	26641411	ER_45_Scores_155.27257,124.92031,23.89166,0.0,5.030452,18.0,24.0,1.0,0.0	46	.
chr10	69194060	69194577	ER_46_Scores_155.27257,124.92031,23.89166,0.0,5.030452,25.0,17.0,1.0,0.0	47	.
chr17	34563986	34564571	ER_47_Scores_155.27257,124.92031,23.89166,0.0,5.030452,20.0,22.0,1.0,0.0	48	.
chr6	28913989	28914521	ER_48_Scores_153.34915,123.23367,23.89166,0.0,5.888383,18.0,20.0,0.0,0.0	49	.
chr5	140078565	140078875	ER_49_Scores_151.64986,121.622116,23.89166,0.0,4.5115995,22.0,22.0,0.0,2.0	50	.
chr17	34278831	34279299	ER_50_Scores_151.64986,121.622116,23.89166,0.0,4.5115995,18.0,26.0,1.0,1.0	51	.
chr5	180550975	180551586	ER_51_Scores_151.3377,121.50528,23.89166,0.0,4.9962244,18.0,23.0,0.0,1.0	52	.
chr1	144106692	144107155	ER_52_Scores_151.3377,121.50528,23.89166,0.0,4.9962244,20.0,21.0,0.0,1.0	53	.
chr2	27126928	27127851	ER_53_Scores_149.3418,119.80899,23.89166,0.0,4.1597757,23.0,23.0,2.0,1.0	54	.
chr6	29016591	29017507	ER_54_Scores_149.31364,119.80899,23.89166,0.0,5.850567,16.0,21.0,0.0,0.0	55	.
chr14	57776133	57776646	ER_55_Scores_149.31364,119.80899,23.89166,0.0,5.850567,17.0,20.0,0.0,0.0	56	.
chr16	14287016	14287706	ER_56_Scores_149.31364,119.80899,23.89166,0.0,5.850567,18.0,19.0,0.0,0.0	57	.
chr5	180547090	180548715	ER_57_Scores_147.40523,118.169304,23.89166,0.0,4.9611654,20.0,20.0,1.0,0.0	58	.
chr6	26629364	26629780	ER_58_Scores_147.40523,118.169304,23.89166,0.0,4.9611654,18.0,22.0,0.0,1.0	59	.
chr6	29028813	29029273	ER_59_Scores_147.40523,118.169304,23.89166,0.0,4.9611654,19.0,21.0,1.0,0.0	60	.
chr8	96350835	96351323	ER_60_Scores_147.40523,118.169304,23.89166,0.0,4.9611654,17.0,23.0,1.0,0.0	61	.
chr12	97421916	97422351	ER_61_Scores_147.40523,118.169304,23.89166,0.0,4.9611654,24.0,16.0,0.0,1.0	62	.
chr17	34563315	34563789	ER_62_Scores_147.40523,118.169304,23.89166,0.0,4.9611654,19.0,21.0,1.0,0.0	63	.
chr6	27554401	27554924	ER_63_Scores_145.27815,116.31572,23.89166,0.0,5.8117332,20.0,16.0,0.0,0.0	64	.
chr6	28956938	28957430	ER_64_Scores_145.27815,116.31572,23.89166,0.0,5.8117332,15.0,21.0,0.0,0.0	65	.
chr6	29057271	29058304	ER_65_Scores_145.27815,116.31572,23.89166,0.0,5.8117332,19.0,17.0,0.0,0.0	66	.
chr17	7962979	7965271	ER_66_Scores_145.27815,116.31572,23.89166,0.0,5.8117332,17.0,19.0,0.0,0.0	67	.
chr17	70541420	70543118	ER_67_Scores_141.81732,113.163124,23.89166,0.0,4.0965624,24.0,20.0,2.0,1.0	68	.
chr7	148314975	148315481	ER_68_Scores_141.24265,112.84652,23.89166,0.0,5.771825,17.0,18.0,0.0,0.0	69	.
chr1	159760115	159760522	ER_69_Scores_141.24265,112.84652,23.89166,0.0,5.771825,13.0,22.0,0.0,0.0	70	.
chr12	123972025	123972523	ER_70_Scores_141.24265,112.84652,23.89166,0.0,5.771825,22.0,13.0,0.0,0.0	71	.
chr13	93999713	94000191	ER_71_Scores_141.24265,112.84652,23.89166,0.0,5.771825,14.0,21.0,0.0,0.0	72	.
chr19	50673436	50673923	ER_72_Scores_141.24265,112.84652,23.89166,0.0,5.771825,16.0,19.0,0.0,0.0	73	.
chr1	165950371	165950891	ER_73_Scores_139.54793,111.37278,23.89166,0.0,4.888383,20.0,18.0,0.0,1.0	74	.
chr6	28723869	28724269	ER_74_Scores_137.20714,109.327835,23.89166,0.0,5.730781,15.0,19.0,0.0,0.0	75	.
chr7	138675858	138676246	ER_75_Scores_137.20714,109.327835,23.89166,0.0,5.730781,15.0,19.0,0.0,0.0	76	.
chr14	101852911	101853456	ER_76_Scores_137.20714,109.327835,23.89166,0.0,5.730781,16.0,18.0,0.0,0.0	77	.
chr11	59074452	59076029	ER_77_Scores_135.62335,108.0458,23.89166,0.0,4.850567,17.0,20.0,0.0,1.0	78	.
chr17	34277221	34277794	ER_78_Scores_135.62335,108.0458,23.89166,0.0,4.850567,19.0,18.0,1.0,0.0	79	.
chr5	180566250	180566756	ER_79_Scores_133.17163,105.8947,23.89166,0.0,5.688535,19.0,14.0,0.0,0.0	80	.
chr5	180577568	180578011	ER_80_Scores_133.17163,105.8947,23.89166,0.0,5.688535,10.0,23.0,0.0,0.0	81	.
chr6	26676904	26677336	ER_81_Scores_133.17163,105.8947,23.89166,0.0,5.688535,12.0,21.0,0.0,0.0	82	.
chr6	27555246	27555678	ER_82_Scores_133.17163,105.8947,23.89166,0.0,5.688535,16.0,17.0,0.0,0.0	83	.
chr14	20221034	20222316	ER_83_Scores_133.17163,105.8947,23.89166,0.0,5.688535,15.0,18.0,0.0,0.0	84	.
chr16	3140574	3141099	ER_84_Scores_132.46788,105.26862,23.89166,0.0,4.3402705,20.0,19.0,0.0,2.0	85	.
chr1	159848894	159849405	ER_85_Scores_131.70169,104.64937,23.89166,0.0,4.8117332,18.0,18.0,1.0,0.0	86	.
chr3	170972517	170973006	ER_86_Scores_131.70169,104.64937,23.89166,0.0,4.8117332,23.0,13.0,1.0,0.0	87	.
chr16	3142662	3143175	ER_87_Scores_130.57613,103.549995,23.89166,0.0,3.9962244,15.0,26.0,1.0,2.0	88	.
chr6	26413427	26413844	ER_88_Scores_129.13614,102.34298,23.89166,0.0,5.6450152,20.0,12.0,0.0,0.0	89	.
chr11	65871967	65872663	ER_89_Scores_129.13614,102.34298,23.89166,0.0,5.6450152,14.0,18.0,0.0,0.0	90	.
chr12	123989897	123990786	ER_90_Scores_129.13614,102.34298,23.89166,0.0,5.6450152,18.0,14.0,0.0,0.0	91	.
chr17	7969587	7969948	ER_91_Scores_127.78309,101.25783,23.89166,0.0,4.771825,18.0,17.0,0.0,1.0	92	.
chr6	26645577	26646531	ER_92_Scores_125.100624,98.757614,23.89166,0.0,5.600141,11.0,20.0,0.0,0.0	93	.
chr11	67983969	67984479	ER_93_Scores_125.100624,98.757614,23.89166,0.0,5.600141,15.0,16.0,0.0,0.0	94	.
chr6	28749413	28749851	ER_94_Scores_124.82938,98.545456,23.89166,0.0,4.2656045,16.0,21.0,0.0,2.0	95	.
chr6	28733818	28734279	ER_95_Scores_123.86772,97.74226,23.89166,0.0,4.730781,22.0,12.0,1.0,0.0	96	.
chr1	159767360	159767842	ER_96_Scores_123.86772,97.74226,23.89166,0.0,4.730781,22.0,12.0,1.0,0.0	97	.
chr10	22558211	22558753	ER_97_Scores_123.86772,97.74226,23.89166,0.0,4.730781,15.0,19.0,0.0,1.0	98	.
chr6	28804898	28805222	ER_98_Scores_121.065125,95.12373,23.89166,0.0,5.5538263,14.0,16.0,0.0,0.0	99	.
chr15	63948307	63948763	ER_99_Scores_121.065125,95.12373,23.89166,0.0,5.5538263,15.0,15.0,0.0,0.0	100	.
chr2	70329389	70329892	ER_100_Scores_121.01848,95.12373,23.89166,0.0,4.2267704,24.0,12.0,1.0,1.0	101	.
chr12	97421224	97421700	ER_101_Scores_121.01848,95.12373,23.89166,0.0,4.2267704,23.0,13.0,1.0,1.0	102	.
chr17	7982682	7983745	ER_102_Scores_119.95577,94.212616,23.89166,0.0,4.688535,16.0,17.0,1.0,0.0	103	.
chr16	3172445	3172827	ER_103_Scores_117.21354,91.560135,23.89166,0.0,4.186862,18.0,17.0,1.0,1.0	104	.
chr6	26420676	26421627	ER_104_Scores_117.02962,91.541176,23.89166,0.0,5.5059752,16.0,13.0,0.0,0.0	105	.
chr1	146242130	146242526	ER_105_Scores_117.02962,91.541176,23.89166,0.0,5.5059752,17.0,12.0,0.0,0.0	106	.
chr1	159766560	159766912	ER_106_Scores_117.02962,91.541176,23.89166,0.0,5.5059752,16.0,13.0,0.0,0.0	107	.
chr6	27355888	27356328	ER_107_Scores_116.04744,90.68244,23.89166,0.0,4.6450152,14.0,18.0,1.0,0.0	108	.
chr6	29020143	29020514	ER_108_Scores_116.04744,90.68244,23.89166,0.0,4.6450152,17.0,15.0,0.0,1.0	109	.
chr3	45705179	45705771	ER_109_Scores_113.41488,88.16414,23.89166,0.0,4.145818,18.0,16.0,2.0,0.0	110	.
chr11	59090150	59090753	ER_110_Scores_113.41488,88.16414,23.89166,0.0,4.145818,11.0,23.0,1.0,1.0	111	.
chr12	54870185	54870667	ER_111_Scores_113.41488,88.16414,23.89166,0.0,4.145818,19.0,15.0,2.0,0.0	112	.
chr17	26901080	26901696	ER_112_Scores_113.41488,88.16414,23.89166,0.0,4.145818,14.0,20.0,1.0,1.0	113	.
chr6	26679747	26680367	ER_113_Scores_112.99412,87.8828,23.89166,0.0,5.456483,14.0,14.0,0.0,0.0	114	.
chr6	27871412	27871856	ER_114_Scores_112.99412,87.8828,23.89166,0.0,5.456483,13.0,15.0,0.0,0.0	115	.
chr7	128210535	128211187	ER_115_Scores_112.99412,87.8828,23.89166,0.0,5.456483,11.0,17.0,0.0,0.0	116	.
chr9	136019269	136019667	ER_116_Scores_112.99412,87.8828,23.89166,0.0,5.456483,10.0,18.0,0.0,0.0	117	.
chr13	44389708	44390386	ER_117_Scores_112.99412,87.8828,23.89166,0.0,5.456483,18.0,10.0,0.0,0.0	118	.
chr12	94953716	94954205	ER_118_Scores_112.142944,87.158554,23.89166,0.0,4.600141,13.0,18.0,0.0,1.0	119	.
chr19	4674885	4675879	ER_119_Scores_109.62286,84.743256,23.89166,0.0,4.103573,18.0,15.0,0.0,2.0	120	.
chr21	17748832	17749173	ER_120_Scores_108.95861,84.24055,23.89166,0.0,5.4052315,14.0,13.0,0.0,0.0	121	.
chr6	27763801	27764272	ER_121_Scores_108.95861,84.24055,23.89166,0.0,5.4052315,16.0,11.0,0.0,0.0	122	.
chr7	148291180	148291607	ER_122_Scores_108.95861,84.24055,23.89166,0.0,5.4052315,13.0,14.0,0.0,0.0	123	.
chr11	59080324	59080739	ER_123_Scores_108.95861,84.24055,23.89166,0.0,5.4052315,16.0,11.0,0.0,0.0	124	.
chr14	20163203	20163717	ER_124_Scores_108.95861,84.24055,23.89166,0.0,5.4052315,16.0,11.0,0.0,0.0	125	.
chr16	3179390	3179960	ER_125_Scores_108.95861,84.24055,23.89166,0.0,5.4052315,14.0,13.0,0.0,0.0	126	.
chr6	26435678	26436636	ER_126_Scores_105.83786,81.3368,23.89166,0.0,4.0600524,16.0,16.0,0.0,2.0	127	.
chr7	148311565	148312092	ER_127_Scores_104.9231,80.56091,23.89166,0.0,5.3520927,13.0,13.0,0.0,0.0	128	.
chr12	123977570	123978512	ER_128_Scores_104.9231,80.56091,23.89166,0.0,5.3520927,22.0,4.0,0.0,0.0	129	.
chr15	65919121	65919580	ER_129_Scores_104.9231,80.56091,23.89166,0.0,5.3520927,16.0,10.0,0.0,0.0	130	.
chr14	20151105	20152003	ER_130_Scores_104.9231,80.56091,23.89166,0.0,5.3520927,15.0,11.0,0.0,0.0	131	.
chr19	972331	972893	ER_131_Scores_104.9231,80.56091,23.89166,0.0,5.3520927,15.0,11.0,0.0,0.0	132	.
chr1	159664249	159664801	ER_132_Scores_104.34644,80.086716,23.89166,0.0,4.5059752,14.0,15.0,0.0,1.0	133	.
chr6	144579238	144579638	ER_133_Scores_100.927025,76.84995,23.89166,0.0,3.6885352,16.0,17.0,1.0,2.0	134	.
chr1	146614615	146615015	ER_134_Scores_100.8876,76.84995,23.89166,0.0,5.2969213,14.0,11.0,0.0,0.0	135	.
chr1	147561213	147561461	ER_135_Scores_100.8876,76.84995,23.89166,0.0,5.2969213,14.0,11.0,0.0,0.0	136	.
chr1	165951077	165951641	ER_136_Scores_100.45498,76.5572,23.89166,0.0,4.456483,12.0,16.0,0.0,1.0	137	.
chr1	220704818	220705276	ER_137_Scores_100.45498,76.5572,23.89166,0.0,4.456483,12.0,16.0,0.0,1.0	138	.
chr14	20147987	20148460	ER_138_Scores_100.45498,76.5572,23.89166,0.0,4.456483,13.0,15.0,1.0,0.0	139	.
chr14	20219542	20219992	ER_139_Scores_100.45498,76.5572,23.89166,0.0,4.456483,13.0,15.0,1.0,0.0	140	.
chr7	148269324	148269828	ER_140_Scores_98.29061,74.44544,23.89166,0.0,3.968864,14.0,16.0,1.0,1.0	141	.
chr1	144108973	144109457	ER_141_Scores_98.29061,74.44544,23.89166,0.0,3.968864,15.0,15.0,1.0,1.0	142	.
chr1	147950744	147950997	ER_142_Scores_98.29061,74.44544,23.89166,0.0,3.968864,5.0,25.0,1.0,1.0	143	.
chr16	3147270	3147706	ER_143_Scores_98.29061,74.44544,23.89166,0.0,3.968864,15.0,15.0,1.0,1.0	144	.
chr6	28564607	28565010	ER_144_Scores_97.26171,73.43324,23.89166,0.0,3.645015,16.0,16.0,1.0,2.0	145	.
chr17	8064602	8065204	ER_145_Scores_96.92232,73.146904,23.89166,0.0,3.4088528,18.0,16.0,4.0,0.0	146	.
chr6	26394553	26394986	ER_146_Scores_96.8521,73.146904,23.89166,0.0,5.239556,15.0,9.0,0.0,0.0	147	.
chr6	26430902	26431693	ER_147_Scores_96.8521,73.146904,23.89166,0.0,5.239556,12.0,12.0,0.0,0.0	148	.
chr14	20169022	20169363	ER_148_Scores_96.8521,73.146904,23.89166,0.0,5.239556,13.0,11.0,0.0,0.0	149	.
chr16	3181350	3182158	ER_149_Scores_96.8521,73.146904,23.89166,0.0,5.239556,12.0,12.0,0.0,0.0	150	.
chr19	44594518	44594926	ER_150_Scores_96.8521,73.146904,23.89166,0.0,5.239556,10.0,14.0,0.0,0.0	151	.
chr5	180567156	180567612	ER_151_Scores_96.56847,72.939575,23.89166,0.0,4.4052315,15.0,12.0,1.0,0.0	152	.
chr5	180581484	180582261	ER_152_Scores_96.56847,72.939575,23.89166,0.0,4.4052315,14.0,13.0,1.0,0.0	153	.
chr6	26438269	26438784	ER_153_Scores_96.56847,72.939575,23.89166,0.0,4.4052315,17.0,10.0,0.0,1.0	154	.
chr13	30145940	30146351	ER_154_Scores_96.56847,72.939575,23.89166,0.0,4.4052315,14.0,13.0,0.0,1.0	155	.
chr6	27579356	27579835	ER_155_Scores_94.52931,70.961685,23.89166,0.0,3.9210129,17.0,12.0,0.0,2.0	156	.
chr6	28288674	28289098	ER_156_Scores_94.52931,70.961685,23.89166,0.0,3.9210129,14.0,15.0,2.0,0.0	157	.
chr13	40532666	40533073	ER_157_Scores_92.8166,69.38422,23.89166,0.0,5.179815,12.0,11.0,0.0,0.0	158	.
chr14	88515040	88515382	ER_158_Scores_92.8166,69.38422,23.89166,0.0,5.179815,11.0,12.0,0.0,0.0	159	.
chr6	28871527	28871978	ER_159_Scores_90.776955,67.48679,23.89166,0.0,3.8715203,15.0,13.0,1.0,1.0	160	.
chr1	146467282	146467757	ER_160_Scores_89.96418,66.708855,23.89166,0.0,3.5538263,11.0,19.0,1.0,2.0	161	.
chr6	27595144	27595468	ER_161_Scores_88.8117,65.73609,23.89166,0.0,4.2969213,9.0,16.0,1.0,0.0	162	.
chr6	28682765	28683174	ER_162_Scores_88.8117,65.73609,23.89166,0.0,4.2969213,12.0,13.0,0.0,1.0	163	.
chr6	29026580	29027228	ER_163_Scores_88.8117,65.73609,23.89166,0.0,4.2969213,15.0,10.0,1.0,0.0	164	.
chr6	27373638	27374021	ER_164_Scores_88.78109,65.73609,23.89166,0.0,5.117492,12.0,10.0,0.0,0.0	165	.
chr14	31741859	31742399	ER_165_Scores_87.03413,64.03414,23.89166,0.0,3.820269,13.0,14.0,0.0,2.0	166	.
chr16	69370370	69370688	ER_166_Scores_87.03413,64.03414,23.89166,0.0,3.820269,11.0,16.0,1.0,1.0	167	.
chr6	26685167	26685625	ER_167_Scores_84.74558,61.983482,23.89166,0.0,5.052356,6.0,15.0,0.0,0.0	168	.
chr6	28892773	28893168	ER_168_Scores_84.74558,61.983482,23.89166,0.0,5.052356,12.0,9.0,0.0,0.0	169	.
chr11	59081301	59081773	ER_169_Scores_84.74558,61.983482,23.89166,0.0,5.052356,10.0,11.0,0.0,0.0	170	.
chr14	20147226	20147531	ER_170_Scores_84.74558,61.983482,23.89166,0.0,5.052356,11.0,10.0,0.0,0.0	171	.
chr17	78045402	78046010	ER_171_Scores_84.74558,61.983482,23.89166,0.0,5.052356,10.0,11.0,0.0,0.0	172	.
chrX	18602807	18603252	ER_172_Scores_81.07946,58.48054,23.89166,0.0,4.179815,13.0,10.0,0.0,1.0	173	.
chr6	27290829	27291121	ER_173_Scores_80.71008,58.112732,23.89166,0.0,4.9841385,11.0,9.0,0.0,0.0	174	.
chr6	27623382	27623708	ER_174_Scores_80.71008,58.112732,23.89166,0.0,4.9841385,14.0,6.0,0.0,0.0	175	.
chr1	159857865	159858277	ER_175_Scores_80.71008,58.112732,23.89166,0.0,4.9841385,11.0,9.0,0.0,0.0	176	.
chr6	27866871	27867413	ER_176_Scores_79.57979,57.02306,23.89166,0.0,3.711959,8.0,17.0,0.0,2.0	177	.
chr6	27252789	27253115	ER_177_Scores_77.2238,54.780636,23.89166,0.0,4.117492,10.0,12.0,1.0,0.0	178	.
chr6	28865347	28865748	ER_178_Scores_77.2238,54.780636,23.89166,0.0,4.117492,13.0,9.0,0.0,1.0	179	.
chr14	19881087	19881536	ER_179_Scores_76.674576,54.23328,23.89166,0.0,4.912535,11.0,8.0,0.0,0.0	180	.
chr6	27571382	27571753	ER_180_Scores_75.869835,53.50176,23.89166,0.0,3.6545935,16.0,8.0,1.0,1.0	181	.
chr6	27681257	27681593	ER_181_Scores_75.869835,53.50176,23.89166,0.0,3.6545935,14.0,10.0,2.0,0.0	182	.
chr6	26419828	26420148	ER_182_Scores_73.3759,51.126774,23.89166,0.0,4.052356,7.0,14.0,0.0,1.0	183	.
chr2	130811057	130811428	ER_183_Scores_73.3759,51.126774,23.89166,0.0,4.052356,6.0,15.0,1.0,0.0	184	.
chr6	27371001	27371388	ER_184_Scores_72.63908,50.395245,23.89166,0.0,4.8371916,9.0,9.0,0.0,0.0	185	.
chr6	28550147	28550489	ER_185_Scores_72.63908,50.395245,23.89166,0.0,4.8371916,12.0,6.0,0.0,0.0	186	.
chr6	26664677	26665008	ER_186_Scores_69.536476,47.489716,23.89166,0.0,3.9841387,11.0,9.0,1.0,0.0	187	.
chr6	28883433	28883762	ER_187_Scores_69.536476,47.489716,23.89166,0.0,3.9841387,10.0,10.0,1.0,0.0	188	.
chr14	49122911	49123498	ER_188_Scores_68.60357,46.584282,23.89166,0.0,4.757695,10.0,7.0,0.0,0.0	189	.
chr6	28866316	28866748	ER_189_Scores_68.488945,46.49987,23.89166,0.0,3.5325298,11.0,11.0,1.0,1.0	190	.
chr5	135443892	135444302	ER_190_Scores_65.70633,43.788223,23.89166,0.0,3.9125352,13.0,6.0,1.0,0.0	191	.
chr6	27408456	27408984	ER_191_Scores_65.70633,43.788223,23.89166,0.0,3.9125352,9.0,10.0,1.0,0.0	192	.
chr5	171663510	171663688	ER_192_Scores_64.56807,42.716194,23.89166,0.0,4.6735616,10.0,6.0,0.0,0.0	193	.
chr6	26439442	26439772	ER_193_Scores_64.56807,42.716194,23.89166,0.0,4.6735616,7.0,9.0,0.0,0.0	194	.
chr6	27167521	27167786	ER_194_Scores_64.56807,42.716194,23.89166,0.0,4.6735616,7.0,9.0,0.0,0.0	195	.
chr6	27659124	27659383	ER_195_Scores_64.56807,42.716194,23.89166,0.0,4.6735616,8.0,8.0,0.0,0.0	196	.
chr6	28672980	28673322	ER_196_Scores_64.56807,42.716194,23.89166,0.0,4.6735616,6.0,10.0,0.0,0.0	197	.
chr6	29019262	29019792	ER_197_Scores_64.56807,42.716194,23.89166,0.0,4.6735616,6.0,10.0,0.0,0.0	198	.
chr14	49398918	49399461	ER_198_Scores_64.56807,42.716194,23.89166,0.0,4.6735616,11.0,5.0,0.0,0.0	199	.
chr14	72499358	72499747	ER_199_Scores_64.56807,42.716194,23.89166,0.0,4.6735616,8.0,8.0,0.0,0.0	200	.
chr19	844328	844728	ER_200_Scores_61.88637,40.0934,23.89166,0.0,3.8371913,10.0,8.0,0.0,1.0	201	.
chr6	27311197	27311403	ER_201_Scores_60.532562,38.80154,23.89166,0.0,4.584216,7.0,8.0,0.0,0.0	202	.
chr6	52968172	52968866	ER_202_Scores_60.532562,38.80154,23.89166,0.0,4.584216,9.0,6.0,0.0,0.0	203	.
chr9	14423820	14424134	ER_203_Scores_60.532562,38.80154,23.89166,0.0,4.584216,10.0,5.0,0.0,0.0	204	.
chr1	146219175	146219485	ER_204_Scores_60.532562,38.80154,23.89166,0.0,4.584216,8.0,7.0,0.0,0.0	205	.
chr14	20170843	20171399	ER_205_Scores_60.532562,38.80154,23.89166,0.0,4.584216,7.0,8.0,0.0,0.0	206	.
chr6	27668230	27668785	ER_206_Scores_58.077675,36.41594,23.89166,0.0,3.757695,7.0,10.0,0.0,1.0	207	.
chr6	26663364	26663716	ER_207_Scores_57.837097,36.18398,23.89166,0.0,3.0523558,11.0,10.0,1.0,2.0	208	.
chr6	27289529	27289737	ER_208_Scores_56.49706,34.92989,23.89166,0.0,4.48897,6.0,8.0,0.0,0.0	209	.
chr6	28665073	28665502	ER_209_Scores_56.49706,34.92989,23.89166,0.0,4.48897,7.0,7.0,0.0,0.0	210	.
chr6	27744297	27744577	ER_210_Scores_54.28148,32.82523,23.89166,0.0,3.6735616,9.0,7.0,0.0,1.0	211	.
chr16	3148844	3149095	ER_211_Scores_54.28148,32.82523,23.89166,0.0,3.6735616,5.0,11.0,0.0,1.0	212	.
chr6	26703049	26703272	ER_212_Scores_52.46155,31.061201,23.89166,0.0,4.386988,7.0,6.0,0.0,0.0	213	.
chr6	28786267	28786490	ER_213_Scores_52.46155,31.061201,23.89166,0.0,4.386988,8.0,5.0,0.0,0.0	214	.
chr6	28878380	28878620	ER_214_Scores_52.46155,31.061201,23.89166,0.0,4.386988,6.0,7.0,0.0,0.0	215	.
chr7	149019109	149019332	ER_215_Scores_52.46155,31.061201,23.89166,0.0,4.386988,8.0,5.0,0.0,0.0	216	.
chr6	27173077	27173292	ER_216_Scores_50.499245,29.178108,23.89166,0.0,3.5842159,7.0,8.0,1.0,0.0	217	.
chr15	77823984	77824214	ER_217_Scores_50.499245,29.178108,23.89166,0.0,3.5842159,9.0,6.0,1.0,0.0	218	.
chr6	27726676	27726841	ER_218_Scores_48.42605,27.22918,23.89166,0.0,4.277246,7.0,5.0,0.0,0.0	219	.
chr6	27313066	27313248	ER_219_Scores_44.390545,23.496717,23.89166,0.0,4.158463,5.0,6.0,0.0,0.0	220	.
chr6	27853575	27853748	ER_220_Scores_44.390545,23.496717,23.89166,0.0,4.158463,8.0,3.0,0.0,0.0	221	.
chr7	148743034	148743217	ER_221_Scores_44.390545,23.496717,23.89166,0.0,4.158463,6.0,5.0,0.0,0.0	222	.
chr12	123990988	123991166	ER_222_Scores_44.390545,23.496717,23.89166,0.0,4.158463,6.0,5.0,0.0,0.0	223	.
chr16	69380929	69381113	ER_223_Scores_44.390545,23.496717,23.89166,0.0,4.158463,4.0,7.0,0.0,0.0	224	.
chr6	27233827	27234018	ER_224_Scores_42.983913,22.193182,23.89166,0.0,3.3869884,7.0,6.0,0.0,1.0	225	.
chr16	3170539	3170711	ER_225_Scores_42.983913,22.193182,23.89166,0.0,3.3869884,8.0,5.0,0.0,1.0	226	.
chr1	146247594	146247773	ER_226_Scores_40.742435,20.130096,23.89166,0.0,2.6735616,9.0,7.0,2.0,1.0	227	.

## Sheet: 7)ADSiPS Pol III FDR20 regions
#track text=ADSiPS_Pol3_FDR20
#chr	start	stop	name	rank	strand
chr6	26809448	26810121	ER_0_Scores_283.99466,220.58463,24.927605,0.0,4.801265,155.0,148.0,1.0,1.0	1	.
chr16	22114255	22114860	ER_1_Scores_261.8659,206.40077,24.927605,0.0,6.112489,132.0,118.0,0.0,0.0	2	.
chr2	27126899	27127919	ER_2_Scores_259.771,204.95528,24.927605,0.0,6.1010695,128.0,120.0,0.0,0.0	3	.
chr6	27866768	27867436	ER_3_Scores_253.4862,200.97017,24.927605,0.0,6.0662575,118.0,124.0,0.0,0.0	4	.
chr17	7962929	7965336	ER_4_Scores_250.67952,198.94133,24.927605,0.0,5.1462164,132.0,124.0,0.0,1.0	5	.
chr14	20220998	20222345	ER_5_Scores_239.34467,190.54955,24.927605,0.0,5.0837684,122.0,123.0,1.0,0.0	6	.
chr17	8030151	8032019	ER_6_Scores_239.34467,190.54955,24.927605,0.0,5.0837684,130.0,115.0,1.0,0.0	7	.
chr12	123989846	123990859	ER_7_Scores_237.28467,189.06758,24.927605,0.0,5.0721183,113.0,130.0,1.0,0.0	8	.
chr19	4674869	4676001	ER_8_Scores_236.25478,188.33116,24.927605,0.0,5.0662575,123.0,119.0,1.0,0.0	9	.
chr11	59084109	59084713	ER_9_Scores_235.67932,187.88934,24.927605,0.0,5.962801,114.0,111.0,0.0,0.0	10	.
chr17	8064635	8067176	ER_10_Scores_234.1952,186.92339,24.927605,0.0,5.0544643,108.0,132.0,1.0,0.0	11	.
chr14	20163078	20163857	ER_11_Scores_228.01825,181.99316,24.927605,0.0,5.0184946,116.0,118.0,1.0,0.0	12	.
chr17	78045509	78046236	ER_12_Scores_227.29962,181.34567,24.927605,0.0,5.9114237,106.0,111.0,0.0,0.0	13	.
chr16	55891092	55892243	ER_13_Scores_225.20468,179.6618,24.927605,0.0,5.8982882,88.0,127.0,0.0,0.0	14	.
chr6	27747790	27748538	ER_14_Scores_224.15723,178.89062,24.927605,0.0,5.8916755,107.0,107.0,0.0,0.0	15	.
chr11	59090147	59090790	ER_15_Scores_224.15723,178.89062,24.927605,0.0,5.8916755,110.0,104.0,0.0,0.0	16	.
chr8	124238390	124238983	ER_16_Scores_224.0398,178.8396,24.927605,0.0,4.4929924,116.0,128.0,1.0,1.0	17	.
chr14	20219418	20220047	ER_17_Scores_223.9018,178.83784,24.927605,0.0,4.994007,109.0,121.0,1.0,0.0	18	.
chr6	28723681	28724288	ER_18_Scores_223.10976,178.20876,24.927605,0.0,5.885032,107.0,106.0,0.0,0.0	19	.
chr1	247134413	247135503	ER_19_Scores_223.10976,178.20876,24.927605,0.0,5.885032,105.0,108.0,0.0,0.0	20	.
chr11	59074363	59076168	ER_20_Scores_223.10976,178.20876,24.927605,0.0,5.885032,105.0,108.0,0.0,0.0	21	.
chr1	144110308	144110912	ER_21_Scores_222.0623,177.54942,24.927605,0.0,5.8783584,109.0,103.0,0.0,0.0	22	.
chr6	28664885	28665597	ER_22_Scores_221.84404,177.51834,24.927605,0.0,4.9816055,107.0,121.0,1.0,0.0	23	.
chr8	67187870	67189278	ER_23_Scores_221.84404,177.51834,24.927605,0.0,4.9816055,120.0,108.0,1.0,0.0	24	.
chr16	70017638	70018258	ER_24_Scores_221.0026,176.92813,24.927605,0.0,4.4754105,119.0,122.0,0.0,2.0	25	.
chr6	27706899	27707538	ER_25_Scores_218.9199,175.47842,24.927605,0.0,5.8581486,100.0,109.0,0.0,0.0	26	.
chr6	28550049	28550630	ER_26_Scores_217.87244,174.69115,24.927605,0.0,5.851349,102.0,106.0,0.0,0.0	27	.
chr6	28786089	28786723	ER_27_Scores_217.87244,174.69115,24.927605,0.0,5.851349,106.0,102.0,0.0,0.0	28	.
chr6	29016548	29017694	ER_28_Scores_217.87244,174.69115,24.927605,0.0,5.851349,97.0,111.0,0.0,0.0	29	.
chr10	69194017	69194610	ER_29_Scores_217.87244,174.69115,24.927605,0.0,5.851349,105.0,103.0,0.0,0.0	30	.
chr16	3147056	3147717	ER_30_Scores_217.87244,174.69115,24.927605,0.0,5.851349,113.0,95.0,0.0,0.0	31	.
chr14	88514947	88515505	ER_31_Scores_217.7295,174.58531,24.927605,0.0,4.956478,121.0,103.0,1.0,0.0	32	.
chr17	63446199	63446800	ER_32_Scores_216.955,173.91257,24.927605,0.0,4.451629,120.0,117.0,1.0,1.0	33	.
chr13	44389802	44390399	ER_33_Scores_215.77751,173.1694,24.927605,0.0,5.837652,116.0,90.0,0.0,0.0	34	.
chr1	159776408	159776944	ER_34_Scores_215.67273,173.09715,24.927605,0.0,4.9437485,111.0,111.0,1.0,0.0	35	.
chr16	3142644	3143358	ER_35_Scores_215.49017,172.92538,24.927605,0.0,4.1010695,119.0,129.0,2.0,1.0	36	.
chr6	27369387	27369989	ER_36_Scores_214.73006,172.37563,24.927605,0.0,5.8307548,102.0,103.0,0.0,0.0	37	.
chr16	22215695	22216285	ER_37_Scores_214.64447,172.35121,24.927605,0.0,4.937341,107.0,114.0,1.0,0.0	38	.
chr6	27410493	27411091	ER_38_Scores_213.61629,171.72559,24.927605,0.0,4.9309053,104.0,116.0,1.0,0.0	39	.
chr16	14286993	14287647	ER_39_Scores_213.61629,171.72559,24.927605,0.0,4.9309053,98.0,122.0,1.0,0.0	40	.
chr6	27621177	27621778	ER_40_Scores_212.63512,171.12204,24.927605,0.0,5.8168607,102.0,101.0,0.0,0.0	41	.
chr6	27744087	27744711	ER_41_Scores_212.63512,171.12204,24.927605,0.0,5.8168607,98.0,105.0,0.0,0.0	42	.
chr17	70541381	70543136	ER_42_Scores_212.63512,171.12204,24.927605,0.0,5.8168607,102.0,101.0,0.0,0.0	43	.
chr6	26640832	26641489	ER_43_Scores_212.5882,171.12204,24.927605,0.0,4.9244404,111.0,108.0,1.0,0.0	44	.
chr6	26661454	26662690	ER_44_Scores_211.58766,170.45259,24.927605,0.0,5.8098626,99.0,103.0,0.0,0.0	45	.
chr14	20150996	20152144	ER_45_Scores_211.58766,170.45259,24.927605,0.0,5.8098626,118.0,84.0,0.0,0.0	46	.
chr6	27581298	27581958	ER_46_Scores_211.5602,170.45259,24.927605,0.0,4.917947,114.0,104.0,1.0,0.0	47	.
chr5	180577531	180578220	ER_47_Scores_210.54019,169.67662,24.927605,0.0,5.8028307,97.0,104.0,0.0,0.0	48	.
chr6	26438226	26438865	ER_48_Scores_210.54019,169.67662,24.927605,0.0,5.8028307,102.0,99.0,0.0,0.0	49	.
chr6	27668239	27668935	ER_49_Scores_210.54019,169.67662,24.927605,0.0,5.8028307,108.0,93.0,0.0,0.0	50	.
chr6	27366138	27366718	ER_50_Scores_210.53229,169.67662,24.927605,0.0,4.9114237,104.0,113.0,1.0,0.0	51	.
chr14	20147059	20148546	ER_51_Scores_209.49274,168.90265,24.927605,0.0,5.7957644,97.0,103.0,0.0,0.0	52	.
chr6	27726340	27727021	ER_52_Scores_208.86699,168.30869,24.927605,0.0,4.4028573,113.0,116.0,1.0,1.0	53	.
chr5	140085708	140086331	ER_53_Scores_208.44527,168.11403,24.927605,0.0,5.7886634,97.0,102.0,0.0,0.0	54	.
chr5	180547056	180548815	ER_54_Scores_208.44527,168.11403,24.927605,0.0,5.7886634,104.0,95.0,0.0,0.0	55	.
chr6	28733732	28734310	ER_55_Scores_208.44527,168.11403,24.927605,0.0,5.7886634,105.0,94.0,0.0,0.0	56	.
chr17	26900996	26901594	ER_56_Scores_208.44527,168.11403,24.927605,0.0,5.7886634,104.0,95.0,0.0,0.0	57	.
chr6	28823207	28823893	ER_57_Scores_207.44907,167.3129,24.927605,0.0,4.8916755,105.0,109.0,1.0,0.0	58	.
chr1	16877068	16877683	ER_58_Scores_207.44907,167.3129,24.927605,0.0,4.8916755,117.0,97.0,0.0,1.0	59	.
chr6	27828882	27829475	ER_59_Scores_207.39781,167.3129,24.927605,0.0,5.7815275,100.0,98.0,0.0,0.0	60	.
chr6	28804737	28805378	ER_60_Scores_206.35034,166.47539,24.927605,0.0,5.774356,104.0,93.0,0.0,0.0	61	.
chr1	146292080	146292673	ER_61_Scores_206.35034,166.47539,24.927605,0.0,5.774356,110.0,87.0,0.0,0.0	62	.
chr17	7969545	7970103	ER_62_Scores_206.35034,166.47539,24.927605,0.0,5.774356,98.0,99.0,0.0,0.0	63	.
chr7	148314891	148315558	ER_63_Scores_205.39404,165.6668,24.927605,0.0,4.8783584,103.0,109.0,0.0,1.0	64	.
chr6	26664497	26665112	ER_64_Scores_205.30287,165.6668,24.927605,0.0,5.767148,94.0,102.0,0.0,0.0	65	.
chr17	19351835	19352403	ER_65_Scores_204.54536,164.94756,24.927605,0.0,4.0365915,113.0,124.0,1.0,2.0	66	.
chr6	27370943	27371564	ER_66_Scores_204.36667,164.87692,24.927605,0.0,4.871653,103.0,108.0,1.0,0.0	67	.
chr12	123971984	123972614	ER_67_Scores_204.36667,164.87692,24.927605,0.0,4.871653,106.0,105.0,0.0,1.0	68	.
chr1	144108895	144109587	ER_68_Scores_204.25542,164.87692,24.927605,0.0,5.7599044,112.0,83.0,0.0,0.0	69	.
chr14	57776055	57776723	ER_69_Scores_204.25542,164.87692,24.927605,0.0,5.7599044,97.0,98.0,0.0,0.0	70	.
chr6	27678110	27678706	ER_70_Scores_202.31221,163.28955,24.927605,0.0,4.8581486,109.0,100.0,0.0,1.0	71	.
chr6	27763673	27764450	ER_71_Scores_202.31221,163.28955,24.927605,0.0,4.8581486,100.0,109.0,1.0,0.0	72	.
chr5	180566204	180566852	ER_72_Scores_201.79826,162.9424,24.927605,0.0,4.358786,113.0,109.0,1.0,1.0	73	.
chr6	27623187	27623848	ER_73_Scores_201.11302,162.50674,24.927605,0.0,5.7379527,91.0,101.0,0.0,0.0	74	.
chr5	180581245	180582333	ER_74_Scores_200.25813,161.79388,24.927605,0.0,4.8445168,97.0,110.0,1.0,0.0	75	.
chr6	28801520	28802136	ER_75_Scores_200.06555,161.69394,24.927605,0.0,5.7305603,91.0,100.0,0.0,0.0	76	.
chr1	159635826	159636429	ER_76_Scores_200.06555,161.69394,24.927605,0.0,5.7305603,94.0,97.0,0.0,0.0	77	.
chr3	45705232	45705810	ER_77_Scores_200.06555,161.69394,24.927605,0.0,5.7305603,93.0,98.0,0.0,0.0	78	.
chr16	85974912	85975452	ER_78_Scores_200.06555,161.69394,24.927605,0.0,5.7305603,105.0,86.0,0.0,0.0	79	.
chr6	27693886	27694469	ER_79_Scores_199.23123,161.01282,24.927605,0.0,4.837652,101.0,105.0,1.0,0.0	80	.
chr15	43279541	43281024	ER_80_Scores_199.23123,161.01282,24.927605,0.0,4.837652,113.0,93.0,0.0,1.0	81	.
chr6	28883352	28883927	ER_81_Scores_199.0181,160.92079,24.927605,0.0,5.72313,100.0,90.0,0.0,0.0	82	.
chr17	8069987	8071363	ER_82_Scores_199.0181,160.92079,24.927605,0.0,5.72313,95.0,95.0,0.0,0.0	83	.
chr10	22558200	22558778	ER_83_Scores_198.20442,160.24985,24.927605,0.0,4.8307548,98.0,107.0,1.0,0.0	84	.
chr6	29026503	29027155	ER_84_Scores_197.97063,160.11555,24.927605,0.0,5.7156615,100.0,89.0,0.0,0.0	85	.
chr6	26645456	26646551	ER_85_Scores_196.7542,159.163,24.927605,0.0,4.3264613,104.0,113.0,1.0,1.0	86	.
chr6	27379221	27379894	ER_86_Scores_196.15112,158.63806,24.927605,0.0,4.8168607,108.0,95.0,1.0,0.0	87	.
chr7	128210479	128211094	ER_87_Scores_195.8757,158.44492,24.927605,0.0,5.7006073,86.0,101.0,0.0,0.0	88	.
chr14	20190832	20191440	ER_88_Scores_195.74591,158.35678,24.927605,0.0,4.3199086,109.0,107.0,1.0,1.0	89	.
chr6	27305940	27306641	ER_89_Scores_195.12463,157.81442,24.927605,0.0,4.8098626,104.0,98.0,0.0,1.0	90	.
chr6	27554305	27555776	ER_90_Scores_194.82825,157.61758,24.927605,0.0,5.693021,93.0,93.0,0.0,0.0	91	.
chr15	63948163	63948812	ER_91_Scores_194.82825,157.61758,24.927605,0.0,5.693021,100.0,86.0,0.0,0.0	92	.
chr6	27667292	27667894	ER_92_Scores_194.09824,157.0216,24.927605,0.0,4.8028307,104.0,97.0,1.0,0.0	93	.
chr9	35647491	35648237	ER_93_Scores_193.72986,156.79012,24.927605,0.0,4.306713,105.0,109.0,1.0,1.0	94	.
chr1	151910093	151910677	ER_94_Scores_191.68585,155.16942,24.927605,0.0,5.6700187,98.0,85.0,0.0,0.0	95	.
chr15	87679042	87679678	ER_95_Scores_190.70714,154.28654,24.927605,0.0,4.2866907,104.0,107.0,2.0,0.0	96	.
chr6	26685040	26685700	ER_96_Scores_190.63838,154.28654,24.927605,0.0,5.662269,91.0,91.0,0.0,0.0	97	.
chr6	126142808	126143432	ER_97_Scores_189.99367,153.69902,24.927605,0.0,4.774356,105.0,92.0,1.0,0.0	98	.
chr1	159760009	159760544	ER_98_Scores_189.59093,153.41257,24.927605,0.0,5.654478,84.0,97.0,0.0,0.0	99	.
chr6	27978019	27979022	ER_99_Scores_188.9678,152.82887,24.927605,0.0,4.767148,100.0,96.0,0.0,1.0	100	.
chr6	28971801	28972340	ER_100_Scores_188.69292,152.59552,24.927605,0.0,4.273186,112.0,97.0,1.0,1.0	101	.
chr6	27310998	27311546	ER_101_Scores_188.54346,152.50562,24.927605,0.0,5.646644,104.0,76.0,0.0,0.0	102	.
chr6	27658946	27659539	ER_102_Scores_187.94203,151.95424,24.927605,0.0,4.7599044,110.0,85.0,0.0,1.0	103	.
chr2	156965261	156966248	ER_103_Scores_187.94203,151.95424,24.927605,0.0,4.7599044,101.0,94.0,1.0,0.0	104	.
chr15	76939728	76940293	ER_104_Scores_187.94203,151.95424,24.927605,0.0,4.7599044,84.0,111.0,1.0,0.0	105	.
chr1	144106642	144107225	ER_105_Scores_187.6861,151.72943,24.927605,0.0,4.2663865,99.0,109.0,0.0,2.0	106	.
chr6	27628943	27629476	ER_106_Scores_187.496,151.60123,24.927605,0.0,5.6387677,95.0,84.0,0.0,0.0	107	.
chr1	94085475	94086026	ER_107_Scores_187.496,151.60123,24.927605,0.0,5.6387677,89.0,90.0,0.0,0.0	108	.
chr5	180567090	180567767	ER_108_Scores_186.67946,150.88104,24.927605,0.0,4.2595544,110.0,97.0,1.0,1.0	109	.
chr6	27355768	27356362	ER_109_Scores_186.67946,150.88104,24.927605,0.0,4.2595544,109.0,98.0,0.0,2.0	110	.
chr5	180533039	180533973	ER_110_Scores_186.44853,150.7184,24.927605,0.0,5.630848,91.0,87.0,0.0,0.0	111	.
chr6	28718932	28719557	ER_111_Scores_185.40106,149.80942,24.927605,0.0,5.6228848,75.0,102.0,0.0,0.0	112	.
chr7	149018919	149019503	ER_112_Scores_185.40106,149.80942,24.927605,0.0,5.6228848,84.0,93.0,0.0,0.0	113	.
chr17	34563252	34564614	ER_113_Scores_184.86539,149.32608,24.927605,0.0,4.7379527,108.0,84.0,1.0,0.0	114	.
chr17	44624608	44625220	ER_114_Scores_184.86539,149.32608,24.927605,0.0,4.7379527,93.0,99.0,1.0,0.0	115	.
chr16	3170282	3170847	ER_115_Scores_184.66676,149.19252,24.927605,0.0,4.2457924,103.0,102.0,2.0,0.0	116	.
chr6	28618606	28619160	ER_116_Scores_184.3536,148.92474,24.927605,0.0,5.614877,92.0,84.0,0.0,0.0	117	.
chr16	3181292	3182298	ER_117_Scores_184.3536,148.92474,24.927605,0.0,5.614877,78.0,98.0,0.0,0.0	118	.
chr21	17748619	17749306	ER_118_Scores_182.81485,147.58954,24.927605,0.0,4.72313,100.0,90.0,1.0,0.0	119	.
chr6	27681165	27681747	ER_119_Scores_182.64732,147.4806,24.927605,0.0,3.6471684,115.0,111.0,2.0,2.0	120	.
chr6	27853406	27853916	ER_120_Scores_182.25868,147.12259,24.927605,0.0,5.598727,93.0,81.0,0.0,0.0	121	.
chr1	159664207	159664840	ER_121_Scores_182.25868,147.12259,24.927605,0.0,5.598727,94.0,80.0,0.0,0.0	122	.
chr6	144579115	144579732	ER_122_Scores_181.78976,146.69954,24.927605,0.0,4.7156615,96.0,93.0,1.0,0.0	123	.
chr12	97421143	97422425	ER_123_Scores_181.6492,146.61452,24.927605,0.0,4.2249002,107.0,95.0,1.0,1.0	124	.
chr6	27167224	27167850	ER_124_Scores_181.21121,146.232,24.927605,0.0,5.5905843,88.0,85.0,0.0,0.0	125	.
chr6	27373515	27374075	ER_125_Scores_180.76477,145.83589,24.927605,0.0,4.708154,97.0,91.0,1.0,0.0	126	.
chr6	28613068	28613727	ER_126_Scores_180.64375,145.75932,24.927605,0.0,4.2178683,93.0,108.0,0.0,2.0	127	.
chr14	20168183	20169512	ER_127_Scores_179.73991,144.97575,24.927605,0.0,4.7006073,97.0,90.0,0.0,1.0	128	.
chr6	26435512	26436735	ER_128_Scores_179.11629,144.42836,24.927605,0.0,5.5741587,99.0,72.0,0.0,0.0	129	.
chr7	148683411	148684045	ER_129_Scores_179.11629,144.42836,24.927605,0.0,5.5741587,89.0,82.0,0.0,0.0	130	.
chr6	28871402	28872053	ER_130_Scores_178.78688,144.11649,24.927605,0.0,3.871653,107.0,104.0,3.0,0.0	131	.
chr6	27760142	27760795	ER_131_Scores_178.63347,144.03252,24.927605,0.0,4.203701,94.0,105.0,0.0,2.0	132	.
chr6	28913965	28914534	ER_132_Scores_178.06882,143.51923,24.927605,0.0,5.565875,88.0,82.0,0.0,0.0	133	.
chr11	75623940	75624836	ER_133_Scores_178.06882,143.51923,24.927605,0.0,5.565875,80.0,90.0,0.0,0.0	134	.
chr6	27871392	27871914	ER_134_Scores_177.69054,143.19395,24.927605,0.0,4.6853943,95.0,90.0,1.0,0.0	135	.
chr6	28749279	28749940	ER_135_Scores_176.66603,142.31223,24.927605,0.0,4.6777267,88.0,96.0,0.0,1.0	136	.
chr6	28865307	28865836	ER_136_Scores_176.66603,142.31223,24.927605,0.0,4.6777267,92.0,92.0,1.0,0.0	137	.
chr6	27651585	27652149	ER_137_Scores_174.92644,140.75842,24.927605,0.0,5.5407352,88.0,79.0,0.0,0.0	138	.
chr16	3172387	3172971	ER_138_Scores_174.92644,140.75842,24.927605,0.0,5.5407352,85.0,82.0,0.0,0.0	139	.
chr12	54870162	54870699	ER_139_Scores_174.6154,140.52208,24.927605,0.0,4.174942,96.0,99.0,0.0,2.0	140	.
chr14	20170758	20171479	ER_140_Scores_173.87897,139.81314,24.927605,0.0,5.532257,64.0,102.0,0.0,0.0	141	.
chr6	26702801	26703445	ER_141_Scores_173.59326,139.6009,24.927605,0.0,4.654478,91.0,90.0,1.0,0.0	142	.
chr6	28564528	28565074	ER_142_Scores_172.8315,138.87987,24.927605,0.0,5.523729,78.0,87.0,0.0,0.0	143	.
chr19	38359595	38360142	ER_143_Scores_172.8315,138.87987,24.927605,0.0,5.523729,75.0,90.0,0.0,0.0	144	.
chr6	28939191	28939768	ER_144_Scores_172.60765,138.69649,24.927605,0.0,4.1603446,96.0,97.0,2.0,0.0	145	.
chr6	26420579	26421632	ER_145_Scores_172.56924,138.69649,24.927605,0.0,4.646644,96.0,84.0,1.0,0.0	146	.
chr16	3140490	3141053	ER_146_Scores_172.56924,138.69649,24.927605,0.0,4.646644,83.0,97.0,0.0,1.0	147	.
chr1	220704702	220705347	ER_147_Scores_171.78404,137.95523,24.927605,0.0,5.51515,88.0,76.0,0.0,0.0	148	.
chr1	165950311	165951691	ER_148_Scores_171.54536,137.79182,24.927605,0.0,4.6387677,92.0,87.0,1.0,0.0	149	.
chr14	22468455	22469113	ER_149_Scores_170.70874,136.99751,24.927605,0.0,3.3715158,121.0,103.0,1.0,4.0	150	.
chr6	27408455	27409068	ER_150_Scores_170.5216,136.87813,24.927605,0.0,4.630848,94.0,84.0,0.0,1.0	151	.
chr12	123977604	123978683	ER_151_Scores_170.5216,136.87813,24.927605,0.0,4.630848,90.0,88.0,1.0,0.0	152	.
chr15	43277871	43278439	ER_152_Scores_170.5216,136.87813,24.927605,0.0,4.630848,87.0,91.0,0.0,1.0	153	.
chr1	202742038	202743125	ER_153_Scores_169.5977,136.0282,24.927605,0.0,4.138168,76.0,114.0,2.0,0.0	154	.
chr6	26427009	26427644	ER_154_Scores_167.5942,134.24594,24.927605,0.0,5.4803147,77.0,83.0,0.0,0.0	155	.
chr6	28288560	28289166	ER_155_Scores_166.58981,133.34387,24.927605,0.0,4.115645,92.0,95.0,1.0,1.0	156	.
chr16	3165451	3166040	ER_156_Scores_166.54672,133.32759,24.927605,0.0,5.4714727,82.0,77.0,0.0,0.0	157	.
chr6	28956914	28957445	ER_157_Scores_166.42792,133.24539,24.927605,0.0,4.598727,91.0,83.0,1.0,0.0	158	.
chr2	70329374	70329953	ER_158_Scores_165.58765,132.45125,24.927605,0.0,4.108058,97.0,89.0,2.0,0.0	159	.
chr17	7982670	7983828	ER_159_Scores_165.58765,132.45125,24.927605,0.0,4.108058,99.0,87.0,1.0,1.0	160	.
chr14	20195233	20195763	ER_160_Scores_165.49925,132.39021,24.927605,0.0,5.4625764,77.0,81.0,0.0,0.0	161	.
chr6	29028705	29029356	ER_161_Scores_165.40483,132.33188,24.927605,0.0,4.5905843,87.0,86.0,1.0,0.0	162	.
chr6	29057185	29058331	ER_162_Scores_164.38188,131.41504,24.927605,0.0,4.5823946,88.0,84.0,0.0,1.0	163	.
chr7	148742836	148743475	ER_163_Scores_164.38188,131.41504,24.927605,0.0,4.5823946,86.0,86.0,0.0,1.0	164	.
chr12	94953675	94954249	ER_164_Scores_164.38188,131.41504,24.927605,0.0,4.5823946,86.0,86.0,1.0,0.0	165	.
chr14	20200908	20201500	ER_165_Scores_164.38188,131.41504,24.927605,0.0,4.5823946,89.0,83.0,1.0,0.0	166	.
chr6	28892756	28893260	ER_166_Scores_163.58403,130.65056,24.927605,0.0,4.0927644,89.0,95.0,0.0,2.0	167	.
chr6	27290695	27291239	ER_167_Scores_163.40433,130.49582,24.927605,0.0,5.4446173,78.0,78.0,0.0,0.0	168	.
chr6	26679754	26680440	ER_168_Scores_163.02618,130.17061,24.927605,0.0,3.7599046,94.0,101.0,2.0,1.0	169	.
chr6	26413391	26414077	ER_169_Scores_161.58138,128.8399,24.927605,0.0,4.0773067,110.0,72.0,2.0,0.0	170	.
chr6	29020040	29020708	ER_170_Scores_161.58138,128.8399,24.927605,0.0,4.0773067,85.0,97.0,2.0,0.0	171	.
chr6	27289392	27289930	ER_171_Scores_161.3094,128.62332,24.927605,0.0,5.4264317,66.0,88.0,0.0,0.0	172	.
chr1	16719438	16719953	ER_172_Scores_160.26195,127.67086,24.927605,0.0,5.417252,72.0,81.0,0.0,0.0	173	.
chr19	50673486	50674047	ER_173_Scores_159.57971,127.021385,24.927605,0.0,4.0616817,78.0,102.0,2.0,0.0	174	.
chr5	180551028	180551639	ER_174_Scores_159.21448,126.708565,24.927605,0.0,5.408014,59.0,93.0,0.0,0.0	175	.
chr11	59080202	59080822	ER_175_Scores_159.09843,126.606316,24.927605,0.0,3.7305605,107.0,84.0,1.0,2.0	176	.
chr6	26676792	26677383	ER_176_Scores_158.3496,125.89021,24.927605,0.0,3.2866907,114.0,97.0,2.0,3.0	177	.
chr6	26629356	26629775	ER_177_Scores_158.167,125.75885,24.927605,0.0,5.398716,75.0,76.0,0.0,0.0	178	.
chr15	38673044	38673664	ER_178_Scores_158.11734,125.726135,24.927605,0.0,3.7231302,86.0,104.0,1.0,2.0	179	.
chr1	17088513	17089066	ER_179_Scores_157.13657,124.82055,24.927605,0.0,3.7156615,89.0,100.0,3.0,0.0	180	.
chr6	27802209	27802726	ER_180_Scores_157.11955,124.82055,24.927605,0.0,5.389358,74.0,76.0,0.0,0.0	181	.
chr6	26430786	26431379	ER_181_Scores_156.20343,123.96883,24.927605,0.0,4.51515,79.0,85.0,0.0,1.0	182	.
chr11	67983881	67984505	ER_182_Scores_156.20343,123.96883,24.927605,0.0,4.51515,77.0,87.0,1.0,0.0	183	.
chr9	130141799	130142474	ER_183_Scores_156.07208,123.87658,24.927605,0.0,5.3799386,76.0,73.0,0.0,0.0	184	.
chr15	23878201	23878754	ER_184_Scores_155.57945,123.40567,24.927605,0.0,4.029915,88.0,88.0,1.0,1.0	185	.
chr6	27571323	27571896	ER_185_Scores_155.18178,123.059364,24.927605,0.0,4.50652,90.0,73.0,1.0,0.0	186	.
chr8	96350786	96351417	ER_186_Scores_155.18178,123.059364,24.927605,0.0,4.50652,76.0,87.0,0.0,1.0	187	.
chr6	28672864	28673442	ER_187_Scores_155.02463,122.923775,24.927605,0.0,5.3704576,77.0,71.0,0.0,0.0	188	.
chr6	26419127	26420306	ER_188_Scores_153.97716,121.978714,24.927605,0.0,5.3609138,65.0,82.0,0.0,0.0	189	.
chr6	28810903	28811512	ER_189_Scores_153.97716,121.978714,24.927605,0.0,5.3609138,81.0,66.0,0.0,0.0	190	.
chr1	16926082	16926801	ER_190_Scores_153.09236,121.16056,24.927605,0.0,3.0909333,94.0,121.0,2.0,4.0	191	.
chr2	42890981	42891514	ER_191_Scores_152.92969,121.02173,24.927605,0.0,5.3513064,70.0,76.0,0.0,0.0	192	.
chr6	26663236	26663809	ER_192_Scores_152.1178,120.28515,24.927605,0.0,4.4803147,81.0,79.0,0.0,1.0	193	.
chr11	59081295	59081813	ER_193_Scores_152.1178,120.28515,24.927605,0.0,4.4803147,78.0,82.0,1.0,0.0	194	.
chr6	27313117	27313654	ER_194_Scores_151.58342,119.802956,24.927605,0.0,3.9974322,93.0,79.0,1.0,1.0	195	.
chr6	26683511	26684164	ER_195_Scores_151.0968,119.35871,24.927605,0.0,4.4714727,69.0,90.0,0.0,1.0	196	.
chr7	148963460	148963999	ER_196_Scores_150.83476,119.11356,24.927605,0.0,5.3318977,75.0,69.0,0.0,0.0	197	.
chr1	146203674	146204311	ER_197_Scores_150.83476,119.11356,24.927605,0.0,5.3318977,64.0,80.0,0.0,0.0	198	.
chr19	972271	972874	ER_198_Scores_149.78731,118.15077,24.927605,0.0,5.3220944,83.0,60.0,0.0,0.0	199	.
chr6	26439414	26439917	ER_199_Scores_148.73984,117.19969,24.927605,0.0,5.3122244,70.0,72.0,0.0,0.0	200	.
chr17	34277232	34277776	ER_200_Scores_148.5893,117.07743,24.927605,0.0,3.9725814,90.0,79.0,1.0,1.0	201	.
chr11	65871938	65872499	ER_201_Scores_148.03474,116.56216,24.927605,0.0,4.4446173,80.0,76.0,1.0,0.0	202	.
chr16	626455	627069	ER_202_Scores_148.03474,116.56216,24.927605,0.0,4.4446173,72.0,84.0,0.0,1.0	203	.
chr3	170972481	170973024	ER_203_Scores_147.69238,116.24459,24.927605,0.0,5.302286,84.0,57.0,0.0,0.0	204	.
chr6	27746026	27746659	ER_204_Scores_147.59181,116.16673,24.927605,0.0,3.9642017,85.0,83.0,2.0,0.0	205	.
chr6	28682711	28683210	ER_205_Scores_146.64491,115.28292,24.927605,0.0,5.292279,58.0,82.0,0.0,0.0	206	.
chr6	28818423	28818955	ER_206_Scores_146.64491,115.28292,24.927605,0.0,5.292279,64.0,76.0,0.0,0.0	207	.
chr13	40532645	40533137	ER_207_Scores_146.64491,115.28292,24.927605,0.0,5.292279,62.0,78.0,0.0,0.0	208	.
chr17	34161329	34161883	ER_208_Scores_145.99422,114.69469,24.927605,0.0,4.4264317,76.0,78.0,0.0,1.0	209	.
chr6	27578546	27579843	ER_209_Scores_145.59744,114.34729,24.927605,0.0,5.282202,64.0,75.0,0.0,0.0	210	.
chr13	93999680	94000230	ER_210_Scores_145.39517,114.15747,24.927605,0.0,3.6228848,85.0,92.0,0.0,3.0	211	.
chr17	34278879	34279366	ER_211_Scores_144.97421,113.76342,24.927605,0.0,4.417252,67.0,86.0,1.0,0.0	212	.
chr1	146247404	146247967	ER_212_Scores_144.60114,113.4137,24.927605,0.0,3.9387665,77.0,88.0,2.0,0.0	213	.
chr13	30145841	30146391	ER_213_Scores_143.50252,112.409775,24.927605,0.0,5.2618337,61.0,76.0,0.0,0.0	214	.
chr6	27595011	27595602	ER_214_Scores_143.44354,112.357445,24.927605,0.0,3.6068249,93.0,82.0,1.0,2.0	215	.
chr1	144108021	144108591	ER_215_Scores_142.93474,111.87083,24.927605,0.0,4.398716,80.0,71.0,0.0,1.0	216	.
chr2	130810944	130811498	ER_216_Scores_138.57149,107.7915,24.927605,0.0,3.565875,81.0,89.0,3.0,0.0	217	.
chr6	28887601	28888108	ER_217_Scores_138.2652,107.50304,24.927605,0.0,5.2096195,57.0,75.0,0.0,0.0	218	.
chr16	3179389	3179995	ER_218_Scores_137.34123,106.630936,24.927605,0.0,3.3168397,97.0,82.0,3.0,1.0	219	.
chr19	844212	844783	ER_219_Scores_136.17027,105.52742,24.927605,0.0,5.188193,88.0,42.0,0.0,0.0	220	.
chr7	138675773	138676303	ER_220_Scores_135.8023,105.17994,24.927605,0.0,4.3318977,71.0,73.0,1.0,0.0	221	.
chr6	28768694	28769217	ER_221_Scores_134.78415,104.22947,24.927605,0.0,4.3220944,71.0,72.0,0.0,1.0	222	.
chr1	147496965	147497531	ER_222_Scores_134.65222,104.122116,24.927605,0.0,3.8505905,77.0,78.0,0.0,2.0	223	.
chr1	147561029	147561467	ER_223_Scores_134.65222,104.122116,24.927605,0.0,3.8505905,58.0,97.0,2.0,0.0	224	.
chr19	44594425	44594945	ER_224_Scores_134.07535,103.56096,24.927605,0.0,5.1664433,55.0,73.0,0.0,0.0	225	.
chr6	58249648	58250111	ER_225_Scores_133.02788,102.57577,24.927605,0.0,5.155444,70.0,57.0,0.0,0.0	226	.
chr6	52968136	52968909	ER_226_Scores_132.74846,102.31596,24.927605,0.0,4.302286,42.0,99.0,0.0,1.0	227	.
chr6	28866299	28866800	ER_227_Scores_131.98042,101.5871,24.927605,0.0,5.1443605,59.0,67.0,0.0,0.0	228	.
chr17	34271172	34271776	ER_228_Scores_130.93295,100.583206,24.927605,0.0,5.133191,63.0,62.0,0.0,0.0	229	.
chr1	146614562	146615040	ER_229_Scores_130.71356,100.38404,24.927605,0.0,4.282202,78.0,61.0,0.0,1.0	230	.
chr14	101852916	101853486	ER_230_Scores_128.67952,98.457306,24.927605,0.0,4.2618337,66.0,71.0,0.0,1.0	231	.
chr19	1334092	1334897	ER_231_Scores_126.88131,96.7221,24.927605,0.0,3.227236,79.0,89.0,2.0,2.0	232	.
chr1	147950665	147951045	ER_232_Scores_125.63009,95.560776,24.927605,0.0,4.2307324,33.0,101.0,0.0,1.0	233	.
chrX	18602711	18603215	ER_233_Scores_124.64818,94.607285,24.927605,0.0,5.064296,69.0,50.0,0.0,0.0	234	.
chr1	159767299	159767830	ER_234_Scores_124.559685,94.53143,24.927605,0.0,3.0218623,83.0,92.0,2.0,3.0	235	.
chr7	148311531	148312079	ER_235_Scores_122.553246,92.61401,24.927605,0.0,5.04058,55.0,62.0,0.0,0.0	236	.
chr1	16734046	16734669	ER_236_Scores_121.56735,91.65823,24.927605,0.0,4.188193,62.0,68.0,0.0,1.0	237	.
chr15	65919083	65919663	ER_237_Scores_121.50578,91.60542,24.927605,0.0,5.028574,69.0,47.0,0.0,0.0	238	.
chr1	147565062	147565461	ER_238_Scores_119.793755,89.94348,24.927605,0.0,3.7073164,66.0,74.0,0.0,2.0	239	.
chr6	28709521	28710119	ER_239_Scores_119.41086,89.580154,24.927605,0.0,5.004258,72.0,42.0,0.0,0.0	240	.
chr16	3148725	3149223	ER_240_Scores_118.363396,88.57289,24.927605,0.0,4.991945,53.0,60.0,0.0,0.0	241	.
chr6	28833893	28834391	ER_241_Scores_118.23143,88.44566,24.927605,0.0,3.3799388,78.0,71.0,1.0,2.0	242	.
chr1	147946633	147947003	ER_242_Scores_117.50845,87.749504,24.927605,0.0,4.1443605,56.0,70.0,1.0,0.0	243	.
chr1	16744943	16745270	ER_243_Scores_116.26846,86.56135,24.927605,0.0,4.9669986,49.0,62.0,0.0,0.0	244	.
chr6	27796639	27797177	ER_244_Scores_115.343864,85.66642,24.927605,0.0,3.3513067,68.0,78.0,2.0,1.0	245	.
chr6	27637799	27638219	ER_245_Scores_115.221,85.552414,24.927605,0.0,4.9543614,53.0,57.0,0.0,0.0	246	.
chr6	26394454	26395060	ER_246_Scores_114.86063,85.20033,24.927605,0.0,3.6562119,79.0,56.0,1.0,1.0	247	.
chr6	27756616	27757110	ER_247_Scores_114.17354,84.539116,24.927605,0.0,4.941613,57.0,52.0,0.0,0.0	248	.
chr7	148269240	148269809	ER_248_Scores_113.875305,84.24929,24.927605,0.0,3.64577,65.0,69.0,1.0,1.0	249	.
chr6	27252744	27253317	ER_249_Scores_113.45362,83.84073,24.927605,0.0,4.099155,59.0,63.0,1.0,0.0	250	.
chr6	58250390	58250820	ER_250_Scores_112.73091,83.13981,24.927605,0.0,3.095324,72.0,81.0,2.0,2.0	251	.
chr5	135443923	135444326	ER_251_Scores_112.07861,82.511536,24.927605,0.0,4.915773,50.0,57.0,0.0,0.0	252	.
chr1	159766502	159766982	ER_252_Scores_111.42782,81.889114,24.927605,0.0,4.0760093,63.0,57.0,0.0,1.0	253	.
chr16	3161788	3162285	ER_253_Scores_110.41533,80.91582,24.927605,0.0,4.064296,61.0,58.0,0.0,1.0	254	.
chr15	77823864	77824306	ER_254_Scores_109.98368,80.49284,24.927605,0.0,4.8894615,55.0,50.0,0.0,0.0	255	.
chr9	136019232	136019698	ER_255_Scores_108.95551,79.49923,24.927605,0.0,3.5923965,63.0,66.0,1.0,1.0	256	.
chr14	49122826	49123581	ER_256_Scores_108.93622,79.48556,24.927605,0.0,4.876124,38.0,66.0,0.0,0.0	257	.
chr6	29019156	29019715	ER_257_Scores_108.39121,78.95718,24.927605,0.0,4.04058,48.0,69.0,0.0,1.0	258	.
chr1	159658291	159658717	ER_258_Scores_106.99091,77.59773,24.927605,0.0,3.5704818,69.0,58.0,0.0,2.0	259	.
chr6	28795324	28795809	ER_259_Scores_104.74637,75.42477,24.927605,0.0,4.8215036,42.0,58.0,0.0,0.0	260	.
chr7	148291085	148291619	ER_260_Scores_104.04775,74.74381,24.927605,0.0,3.5369723,58.0,66.0,2.0,0.0	261	.
chr1	159857877	159858323	ER_261_Scores_103.33614,74.05621,24.927605,0.0,3.9795256,47.0,65.0,0.0,1.0	262	.
chr6	26407751	26408199	ER_262_Scores_102.326065,73.07353,24.927605,0.0,3.9669983,51.0,60.0,1.0,0.0	263	.
chr6	27233699	27234238	ER_263_Scores_101.60397,72.36866,24.927605,0.0,4.7791376,46.0,51.0,0.0,0.0	264	.
chr1	17060826	17061150	ER_264_Scores_100.55651,71.3576,24.927605,0.0,4.7647347,43.0,53.0,0.0,0.0	265	.
chr14	49398775	49399117	ER_265_Scores_100.55651,71.3576,19.071424,0.0,4.7647347,64.0,32.0,0.0,0.0	266	.
chr6	26795249	26795577	ER_266_Scores_99.66217,70.48587,24.927605,0.0,2.9602737,82.0,57.0,1.0,3.0	267	.
chr1	17071493	17072042	ER_267_Scores_98.13273,69.01221,24.927605,0.0,3.1664433,48.0,80.0,1.0,2.0	268	.
chr10	5935523	5935909	ER_268_Scores_97.41412,68.30431,24.927605,0.0,4.7206416,46.0,47.0,0.0,0.0	269	.
chr14	31741893	31742376	ER_269_Scores_97.41412,68.30431,24.927605,0.0,4.7206416,60.0,33.0,0.0,0.0	270	.
chr6	28878239	28878790	ER_270_Scores_97.28066,68.18251,24.927605,0.0,3.9026773,61.0,45.0,1.0,0.0	271	.
chr6	27617348	27617805	ER_271_Scores_96.36665,67.28931,24.927605,0.0,4.7056394,44.0,48.0,0.0,0.0	272	.
chr6	58256938	58257671	ER_272_Scores_96.36665,67.28931,24.927605,0.0,4.7056394,52.0,40.0,0.0,0.0	273	.
chr6	29064654	29065053	ER_273_Scores_95.31919,66.27312,24.927605,0.0,4.6904798,49.0,42.0,0.0,0.0	274	.
chr1	147452603	147453002	ER_274_Scores_95.31919,66.27312,22.027607,0.0,4.6904798,48.0,43.0,0.0,0.0	275	.
chr6	27172895	27173353	ER_275_Scores_94.27173,65.2651,24.927605,0.0,4.675159,46.0,44.0,0.0,0.0	276	.
chr6	27237822	27238322	ER_276_Scores_93.1862,64.2174,24.927605,0.0,2.8876915,63.0,69.0,1.0,3.0	277	.
chr5	140070942	140071358	ER_277_Scores_90.55546,61.64744,24.927605,0.0,3.0760095,56.0,64.0,1.0,2.0	278	.
chr14	72499249	72499777	ER_278_Scores_89.22683,60.361782,22.027607,0.0,3.7933984,47.0,51.0,1.0,0.0	279	.
chr5	171663450	171663812	ER_279_Scores_87.986946,59.152893,24.927605,0.0,4.579651,36.0,48.0,0.0,0.0	280	.
chr1	147978258	147978666	ER_280_Scores_87.21734,58.402267,24.927605,0.0,3.7647345,52.0,44.0,0.0,1.0	281	.
chr6	26866250	26866779	ER_281_Scores_86.93948,58.12895,24.927605,0.0,4.5631,49.0,34.0,0.0,0.0	282	.
chr1	159848925	159849338	ER_282_Scores_85.52631,56.753296,24.927605,0.0,3.3044991,39.0,66.0,0.0,2.0	283	.
chr5	180529044	180529554	ER_283_Scores_84.84456,56.09026,24.927605,0.0,4.5294166,43.0,38.0,0.0,0.0	284	.
chr11	121935634	121936130	ER_284_Scores_83.5903,54.862957,24.927605,0.0,3.2776988,57.0,46.0,1.0,1.0	285	.
chr6	26813373	26813901	ER_285_Scores_82.19018,53.496555,24.927605,0.0,2.7540812,82.0,38.0,2.0,2.0	286	.
chr11	35504474	35504968	ER_286_Scores_79.60724,50.975338,19.071424,0.0,4.441598,38.0,38.0,0.0,0.0	287	.
chr16	3173998	3174401	ER_287_Scores_79.19725,50.574924,24.927605,0.0,3.64402,43.0,45.0,1.0,0.0	288	.
chr3	191624966	191625607	ER_288_Scores_78.55978,49.947746,24.927605,0.0,4.423374,34.0,41.0,0.0,0.0	289	.
chr20	6675516	6675866	ER_289_Scores_75.41738,46.87688,24.927605,0.0,4.3672795,33.0,39.0,0.0,0.0	290	.
chr16	69370252	69370690	ER_290_Scores_75.41738,46.87688,22.027607,0.0,4.3672795,33.0,39.0,0.0,0.0	291	.
chr14	19881076	19881495	ER_291_Scores_73.203186,44.71625,24.927605,0.0,3.5463564,47.0,35.0,1.0,0.0	292	.
chr16	3177663	3178055	ER_292_Scores_71.22753,42.77961,10.611173,0.0,4.2889233,32.0,36.0,0.0,0.0	293	.
chr1	159657158	159657476	ER_293_Scores_70.18007,41.75963,10.611173,0.0,4.2686505,33.0,34.0,0.0,0.0	294	.
chr6	27095957	27096300	ER_294_Scores_68.21892,39.832924,24.927605,0.0,3.0432327,46.0,41.0,1.0,1.0	295	.
chr16	22217167	22217491	ER_295_Scores_68.08514,39.704216,24.927605,0.0,4.2272305,29.0,36.0,0.0,0.0	296	.
chr1	146242109	146242401	ER_296_Scores_67.037674,38.671803,24.927605,0.0,4.2060657,34.0,30.0,0.0,0.0	297	.
chr14	20197823	20198172	ER_297_Scores_65.244095,36.904373,24.927605,0.0,3.4049172,38.0,36.0,0.0,1.0	298	.
chr7	98905113	98905462	ER_298_Scores_62.27056,33.98629,24.927605,0.0,3.3480856,39.0,32.0,1.0,0.0	299	.
chr16	72069599	72069892	ER_299_Scores_61.800358,33.518635,24.927605,0.0,4.095318,21.0,38.0,0.0,0.0	300	.
chr6	27285445	27285799	ER_300_Scores_60.75289,32.489754,10.611173,0.0,4.0721107,29.0,29.0,0.0,0.0	301	.
chr16	8985222	8985563	ER_301_Scores_60.75289,32.489754,16.786484,0.0,4.0721107,29.0,29.0,0.0,0.0	302	.
chr6	58304486	58304746	ER_302_Scores_58.657967,30.428186,16.786484,0.0,4.0245442,19.0,37.0,0.0,0.0	303	.
chr10	23326072	23326456	ER_303_Scores_56.563038,28.363075,7.3316345,0.0,3.9753566,29.0,25.0,0.0,0.0	304	.
chr9	111507737	111508027	ER_304_Scores_55.359905,27.185375,24.927605,0.0,3.206066,36.0,28.0,1.0,0.0	305	.
chr7	148659122	148659350	ER_305_Scores_54.46811,26.304417,24.927605,0.0,3.9244323,29.0,23.0,0.0,0.0	306	.
chr1	159676481	159676691	ER_306_Scores_54.46811,26.304417,24.927605,0.0,3.9244323,30.0,22.0,0.0,0.0	307	.
chr1	17059206	17059416	ER_307_Scores_53.393353,25.249695,19.071424,0.0,3.1627815,27.0,35.0,0.0,1.0	308	.
chr1	147592813	147593127	ER_308_Scores_53.393353,25.249695,8.755305,0.0,3.1627815,39.0,23.0,1.0,0.0	309	.
chr1	34715923	34716214	ER_309_Scores_52.411526,24.282768,24.927605,0.0,3.1406424,31.0,30.0,0.0,1.0	310	.
chr7	148974896	148975108	ER_310_Scores_50.278255,22.19005,22.027607,0.0,3.8168514,20.0,28.0,0.0,0.0	311	.
chr9	66197861	66198110	ER_311_Scores_49.388977,21.312674,22.027607,0.0,2.6836882,40.0,27.0,2.0,0.0	312	.
chr6	27350788	27350992	ER_312_Scores_49.230793,21.160109,8.91139,0.0,3.7886543,21.0,26.0,0.0,0.0	313	.
chr6	26781549	26781751	ER_313_Scores_48.46232,20.40349,24.927605,0.0,2.6631267,22.0,44.0,2.0,0.0	314	.

## Sheet: 8)H1 Novel Pol III regions
#H1 potential novel Pol III bound regions. These regions were the difference of all H1 regions and the known Pol III annotationed genes lists (with Alus and MIRs added from UCSC)
#chr	start	stop
chr1	557319	557682
chr1	141859843	141861036
chr1	142346265	142346620
chr1	142368448	142368906
chr1	143748234	143748593
chr1	143821631	143821982
chr1	143825631	143826115
chr10	41676024	41676247
chr10	127564795	127565660
chr10	127572212	127574052
chr10	127575814	127576313
chr10	127580896	127581352
chr12	2235143	2235555
chr16	33830471	33831336
chr16	33840484	33840895
chr16	33841364	33841822
chr16	33865100	33866095
chr16	44950094	44950337
chr17	22291786	22292412
chr17	42568951	42569570
chr18	48572834	48573330
chr2	132737093	132737674
chr2	161844056	161844585
chr20	28251057	28252413
chr20	28263189	28264780
chr21	10076596	10077006
chr21	10078462	10079820
chr21	10085281	10085648
chr21	10104762	10105309
chr21	10105725	10106117
chr21	10108259	10108633
chr21	10143664	10144960
chr21	10158690	10159419
chr21	10163387	10165373
chr21	10167261	10167686
chr21	10196012	10196646
chr21	10200950	10201399
chr3	604609	605087
chr3	605569	605959
chr3	75871488	75871856
chr3	130637636	130639692
chr4	33419	33943
chr4	51839	52254
chr4	49009694	49010059
chr4	49206697	49207962
chr4	80493466	80493911
chr4	191039318	191039694
chr5	134288258	134288639
chr6	57606519	57606903
chr9	67908982	67911533
chrM	3960	7960
chrM	8564	8951
chrY	10630480	10631661
chrY	27208359	27208826
chrY	27225810	27227016
chrY	57265351	57265585
chrY	57412059	57413072
chrY	57414753	57415755
chrY	57433727	57434188

## Sheet: 9) Intersection Analysis
#IntersectRegions was run using H1 Pol III and TFIIIC regions against other H1 chromatin marks and txn factors using options -f PolIII or TFIIIC -s Histone Mark regions or Txn Factor regions -g 500 -n 1000 -r RandomChrs
Gap	First Factorbound regions	Second Factor regions at FDR 1%	Fraction intersection first region vs second region	number in first int /number in second	Fraction intersection first region vs second region	number in second int /number in first	Log2(observed/expected)	Observed/expected	correlated p-Value
500	PolIII_FDR1%	TFIIIC_FDR0.01%	0.6273	(207/330)	0.0187	(167/8926)	5.276	(167/4.31)	<1/1000
500	PolIII_FDR1%	TBP	0.7939	(262/330)	0.0264	(277/10512)	5.2714	(277/7.172)	<1/1000
500	PolIII_FDR1%	POL II	0.4485	(148/330)	0.0019	(163/84720)	2.5395	(163/28.037)	<1/1000
500	PolIII_FDR1%	TAFII	0.1394	(46/330)	0.0041	(51/12363)	3.7449	(51/3.804)	<1/1000
500	PolIII_FDR1%	H2AZ	0.4364	(144/330)	0.0034	(160/46835)	3.3479	(160/15.715)	<1/1000
500	PolIII_FDR1%	H3K27ac	0.3939	(130/330)	0.002	(143/71688)	2.5842	(143/23.846)	<1/1000
500	PolIII_FDR1%	H3K27me3	0.403	(133/330)	0.0018	(151/84366)	2.4584	(151/27.474)	<1/1000
500	PolIII_FDR1%	H3K36me3	0.0606	(20/330)	0.0002	(19/77232)	-1.0266	(19/38.707)	1
500	PolIII_FDR1%	H3K4me1	0.4	(132/330)	0.0007	(152/204514)	1.1845	(152/66.877)	<1/1000
500	PolIII_FDR1%	H3K4me2	0.6879	(227/330)	0.0066	(244/36851)	4.1023	(244/14.206)	<1/1000
500	PolIII_FDR1%	H3K4me3	0.7182	(237/330)	0.0071	(217/30371)	4.0348	(217/13.239)	<1/1000
500	PolIII_FDR1%	H3K79me2	0.1212	(40/330)	0.001	(39/40730)	1.408	(39/14.697)	<1/1000
500	PolIII_FDR1%	H3K9ac	0.3	(99/330)	0.0083	(106/12720)	4.5702	(106/4.462)	<1/1000
500	PolIII_FDR1%	H3K9me3	0.2394	(79/330)	0.0007	(67/93104)	0.7992	(67/38.503)	<1/1000
500	PolIII_FDR1%	H4K20me1	0.0879	(29/330)	0.0022	(31/14380)	2.8776	(31/4.218)	<1/1000
500	PolIII_FDR1%	KLF4	0.1152	(38/330)	0.0011	(40/36357)	2.0098	(40/9.932)	<1/1000
500	PolIII_FDR1%	NANOG	0.3	(99/330)	0.0021	(112/52472)	2.9392	(112/14.603)	<1/1000
500	PolIII_FDR1%	OCT4	0.1061	(35/330)	0.008	(44/5517)	4.8535	(44/1.522)	<1/1000
500	PolIII_FDR1%	cMYC	0.1697	(56/330)	0.0016	(70/44648)	2.2822	(70/14.391)	<1/1000
500	PolIII_FDR1%	SOX2	0.0485	(16/330)	0.0028	(16/5684)	3.4237	(16/1.491)	<1/1000
500	PolIII_FDR1%	CTCF	0.1667	(55/330)	0.0015	(65/44633)	2.4281	(65/12.078)	<1/1000
500	TFIIIC_Top500	POL II	0.7666	(381/497)	0.0066	(562/84720)	4.7444	(562/20.967)	<1/1000
500	TFIIIC_Top500	TBP	0.2797	(139/497)	0.0154	(162/10512)	5.7616	(162/2.986)	<1/1000
500	TFIIIC_Top500	CTCF	0.1308	(65/497)	0.0015	(69/44633)	2.7449	(69/10.293)	<1/1000
500	TFIIIC_Top500	H2AZ	0.7907	(393/497)	0.0098	(458/46835)	5.4266	(458/10.649)	<1/1000
500	TFIIIC_Top500	H3K27ac	0.1449	(72/497)	0.0011	(82/71688)	2.2472	(82/17.272)	<1/1000
500	TFIIIC_Top500	H3K27me3	0.2414	(120/497)	0.0015	(128/84366)	2.6361	(128/20.591)	<1/1000
500	TFIIIC_Top500	H3K36me3	0.0221	(11/497)	0.0002	(12/77232)	-0.7954	(12/20.826)	0.984
500	TFIIIC_Top500	H3K4me1	0.2394	(119/497)	0.0006	(129/204514)	1.4112	(129/48.505)	<1/1000
500	TFIIIC_Top500	H3K4me2	0.4487	(223/497)	0.0061	(226/36851)	4.544	(226/9.688)	<1/1000
500	TFIIIC_Top500	H3K4me3	0.3622	(180/497)	0.006	(183/30371)	4.422	(183/8.537)	<1/1000
500	TFIIIC_Top500	H3K79me2	0.0141	(7/497)	0.0002	(7/40730)	-0.5153	(7/10.005)	0.87
500	TFIIIC_Top500	H3K9ac	0.1187	(59/497)	0.005	(64/12720)	4.2885	(64/3.275)	<1/1000
500	TFIIIC_Top500	H3K9me3	0.1469	(73/497)	0.0008	(76/93104)	1.8523	(76/21.048)	<1/1000
500	TFIIIC_Top500	H4K20me1	0.0101	(5/497)	0.0004	(6/14380)	0.8473	(6/3.335)	0.136
500	TFIIIC_Top500	KLF4	0.0423	(21/497)	0.0006	(23/36357)	1.4828	(23/8.229)	<1/1000
500	TFIIIC_Top500	NANOG	0.0905	(45/497)	0.0009	(47/52472)	1.98	(47/11.914)	<1/1000
500	TFIIIC_Top500	OCT4	0.0161	(8/497)	0.0015	(8/5517)	2.7002	(8/1.231)	<1/1000
500	TFIIIC_Top500	cMYC	0.5915	(294/497)	0.0085	(378/44648)	5.2599	(378/9.865)	<1/1000
500	TFIIIC_Top500	SOX2	0.0161	(8/497)	0.0014	(8/5684)	2.6586	(8/1.267)	<1/1000
500	TFIIIC_Top500	TAFII	0.0483	(24/497)	0.002	(25/12363)	3.0088	(25/3.106)	<1/1000
